# Supplementary material for: Natural diversity of potato (Solanum tuberosum) invertases
Source: BMC Plant Biol. 2010 Dec 9;10:271. doi: 10.1186/1471-2229-10-271 (PMC3012049; doi:10.1186/1471-2229-10-271)
Supplement: Additional file 1 — Table S3: SNPs differentiating InvGE cDNA alleles. [file 1471-2229-10-271-S1.XLS]

## Sheet: cDNA alleles
SNP position	SNP alleles	Amino acid change	Exon location	Sa = Da	Ta	Db**	Sb**	P40b = P18b	Se	Dc = P54c	Tc = P18c	StinvGE-c	Sd	Td	P54d	P40d	Tf
snp58	C/T	L20F	Exon 1	T	T	C	C	C	C	C	C	C	T	T	T	T	C
snp63	T/C		Exon 1	T	T	T	T	T	T	T	T	T	C	T	T	T	T
snp83	A/T	N28I	Exon 1	A	A	A	A	A	A	A	A	A	A	A	T	A	A
snp85*	G/A	G29K	Exon 1	A	A	G	G	G	G	G	G	G	A	A	A	A	G
snp86*	G/A	G29K	Exon 1	A	A	G	G	G	G	G	G	G	A	A	A	A	G
snp89*	T/A	V30E	Exon 1	T	T	T	T	T	T	T	T	T	T	T	T	T	T
snp95*	C/G	A32G	Exon 1	G	C	C	C	C	C	C	C	C	C	C	C	C	C
snp106*	A/G		Exon 1	G	A	A	A	A	A	A	A	A	A	A	A	A	A
snp108*	T/A	I36V	Exon 1	T	T	A	A	A	T	T	T	T	T	T	T	T	T
snp132*	T/A	S44T	Exon 1	T	T	T	T	T	T	T	T	A	T	T	T	T	T
snp133*	G/C	A45P	Exon 1	G	G	G	G	G	G	G	G	G	G	G	G	G	C
snp135*	T/A		Exon 1	T	A	T	T	T	T	T	T	T	A	T	T	T	T
snp162*	T/G		Exon 1	T	T	T	T	T	T	T	T	T	T	G	T	T	T
snp163*	G/A	G55S	Exon 1	G	A	G	G	G	G	G	G	G	A	G	G	G	G
snp187	C/T/A	H63YorN	Exon 1	C	T	C	C	C	C	C	T	T	T	T	A	C	C
snp204	T/A		Exon2	T	T	T	T	T	T	T	T	T	T	A	T	T	T
snp231	A/G		Exon 3	A	A	A	A	A	A	A	A	A	A	G	A	A	A
snp255	T/C		Exon 3	T	T	T	T	T	T	T	T	T	T	T	T	C	T
snp276	C/T		Exon 3	T	C	C	C	C	C	C	C	C	C	C	C	C	T
snp345	T/C		Exon 3	C	T	T	T	T	T	T	T	T	T	T	T	T	T
snp351	T/C		Exon 3	C	T	T	T	T	T	T	T	T	T	T	T	T	T
snp390	A/C		Exon 3	C	A	A	A	A	A	A	A	A	A	A	A	A	A
snp402	A/T		Exon 3	T	T	A	A	A	A	A	A	A	T	T	T	T	A
snp411	A/G		Exon 3	G	A	A	A	A	G	G	G	G	A	A	A	A	A
snp414	T/C		Exon 3	T	T	C	C	C	C	C	C	C	T	T	T	T	T
snp415	G/A	V139I	Exon 3	G	G	A	A	A	G	G	G	G	G	G	G	G	G
snp420	C/T		Exon 3	T	C	C	C	C	C	C	C	C	C	C	C	C	C
snp426	C/T		Exon 3	C	C	C	C	C	C	C	C	C	C	C	C	T	C
snp429	C/T		Exon 3	T	C	C	C	C	C	C	C	C	C	C	C	C	C
snp444	C/T		Exon 3	T	C	C	C	C	C	C	C	C	C	C	C	C	C
snp451	T/A	S151T	Exon 3	A	T	T	T	T	T	T	T	T	T	T	T	T	T
snp456	A/G		Exon 3	A	G	A	A	A	A	A	A	A	G	G	G	G	A
snp462	A/G		Exon 3	A	G	A	A	A	A	A	A	A	G	G	G	G	A
snp465	T/C		Exon 3	C	T	T	T	T	T	T	T	T	T	T	T	T	T
snp471	A/C/G		Exon 3	C	A	A	G	A	A	A	A	A	A	A	A	A	A
snp477	G/A		Exon 3	A	G	G	G	G	G	G	G	G	G	A	G	G	G
snp495	A/G		Exon 3	G	A	A	A	A	A	A	A	A	A	A	A	A	A
snp511	A/G	I171V	Exon 3	G	A	A	A	A	A	A	A	A	A	A	A	A	A
snp519	T/C		Exon 3	C	T	T	T	T	T	T	T	T	T	T	T	T	T
snp531	G/A		Exon 3	G	G	A	A	A	G	G	G	G	G	G	G	G	G
snp538	G/A	V180I	Exon 3	A	G	G	G	G	G	G	G	G	G	G	G	G	G
snp540	A/T		Exon 3	T	A	A	A	A	T	A	A	A	A	T	T	T	T
snp565	A/G	K189E	Exon 3	A	A	A	A	A	A	A	A	A	A	A	G	G	A
snp576	T/C		Exon 3	T	T	T	T	T	T	T	T	T	T	T	T	T	C
snp588	A/T		Exon 3	T	T	A	A	A	A	A	A	A	T	T	A	A	A
snp597	C/T		Exon 3	T	C	C	C	C	C	C	C	C	C	C	C	C	C
snp598	C/G		Exon 3	G	C	C	C	C	C	C	C	C	C	C	C	C	C
snp599	A/T	Q200V	Exon 3	T	A	A	A	A	A	A	A	A	A	A	A	A	A
snp607	C/G	L203V	Exon 3	G	C	C	C	C	C	C	C	C	C	C	C	C	C
snp615	A/G		Exon 3	G	A	A	A	A	A	A	A	A	A	A	A	A	A
snp619	G/A	V207I	Exon 3	G	G	G	G	G	G	G	G	G	G	G	G	A	G
snp639	A/C	K213N	Exon 3	A	A	C	C	C	A	A	A	A	A	A	A	A	A
snp645	A/T	R215S	Exon 3	A	A	A	A	A	A	A	A	A	A	T	G	A	A
snp658	T/G	L220V	Exon 3	T	T	G	T	T	T	T	T	T	T	T	T	T	T
snp688	G/A	A230TorV	Exon 3	G	G	A	A	A	G	G	G	G	G	G	G	G	G
snp689	C/T	A230VorT	Exon 3	T	C	C	C	C	C	C	C	C	C	C	C	C	C
snp702	T/C		Exon 3	C	T	T	T	T	T	T	T	T	T	T	T	T	T
snp753	T/C		Exon 3	C	T	C	C	C	C	T	T	T	T	T	C	T	T
snp768	A/T	K256N	Exon 3	T	A	A	A	A	A	A	A	A	A	A	A	A	A
snp774	T/A		Exon 3	T	T	T	T	T	T	A	A	A	T	T	T	T	T
snp780	C/T		Exon 3	T	C	C	C	C	C	C	C	C	C	C	C	C	C
indel807.808.809	AAA/-	K269-	Exon 3			AAA	AAA	AAA	AAA
snp810	T/A	N270K	Exon 3	T	T	T	T	T	A	T	T	T	T	T	T	T	T
snp817	T/C	Y273H	Exon 3	T	T	C	C	C	C	T	T	T	C	C	C	C	T
snp855	G/T	E285D	Exon 3	T	T	G	G	G	G	G	G	G	T	T	T	T	G
snp858	T/C		Exon 3	C	C	T	T	T	T	T	T	T	T	T	T	T	T
snp864	T/A		Exon 3	T	T	A	T	T	T	T	T	T	T	T	T	T	T
snp870	T/C		Exon 3	C	C	T	T	T	T	T	T	T	T	T	T	T	T
snp884	A/G	K295R	Exon 3	G	G	A	A	A	A	A	A	A	A	A	A	A	A
snp909	C/T		Exon 3	C	C	C	C	C	C	C	C	C	C	C	C	C	T
snp924	T/C		Exon 3	T	T	C	T	T	T	T	T	T	T	T	T	T	T
snp926	C/G		Exon 3	G	G	C	C	C	C	C	C	C	C	C	C	C	C
snp927	G/T	S309C	Exon 3	T	T	G	G	G	G	G	G	G	G	G	G	G	G
snp945	C/T		Exon 3	T	T	C	C	C	C	C	C	C	C	C	C	C	C
snp975	C/T		Exon 3	T	T	C	C	C	C	C	C	C	T	T	T	T	C
snp981	C/T		Exon 3	T	T	C	C	C	C	C	C	C	C	C	C	C	C
snp983	C/T	P328L	Exon 3	C	C	T	C	C	C	C	C	C	C	C	C	C	C
snp986	T/C		Exon 3	C	C	T	T	T	T	T	T	T	T	T	T	T	T
snp987	G/T	M329T	Exon 3	T	T	G	G	G	G	G	G	G	G	G	G	G	G
snp1005	A/G		Exon 3	G	G	A	A	A	A	A	A	A	A	A	A	A	A
snp1010	G/C	G337A	Exon 3	G	G	G	G	G	G	G	G	G	G	C	G	G	G
snp1016	C/T	T340I	Exon 3	C	C	C	C	C	C	C	C	C	C	T	C	C	C
snp1017	A/C		Exon 3	C	A	A	A	A	A	A	A	A	A	A	A	A	A
snp1031	T/G	V344G	Exon 3	T	T	T	T	T	T	T	T	T	T	T	G	T	T
snp1065	T/A		Exon 3	T	T	T	T	T	T	T	T	T	A	A	T	T	T
snp1068	A/T		Exon 3	A	A	A	A	A	T	A	A	A	A	A	A	A	A
snp1083	G/A		Exon 3	G	G	G	G	G	G	G	G	G	A	A	G	G	G
snp1086	T/A		Exon 3	A	A	T	T	T	T	T	T	T	T	T	T	T	T
snp1101	C/T		Exon 3	T	T	C	C	C	C	C	C	C	C	C	C	T	C
snp1103	C/A	P368H	Exon 3	A	A	C	C	C	C	C	C	C	C	C	C	C	C
snp1110	T/C		Exon 3	T	T	T	T	T	T	T	T	T	C	T	T	T	T
snp1117	T/C		Exon 3	T	T	T	T	T	T	C	C	C	T	T	T	T	T
snp1149	A/C		Exon 3	C	C	A	A	A	C	A	A	A	A	A	A	A	A
snp1152	A/G		Exon 3	A	A	A	A	A	G	A	A	A	A	A	A	A	A
snp1158	G/A		Exon 3	A	A	G	G	G	G	G	G	G	G	G	G	G	G
snp1167	T/C		Exon 3	C	C	T	T	T	T	T	T	T	T	T	T	T	T
indel1168.1169.1170	ATT/-	I389-	Exon 3			ATT	ATT	ATT		ATT	ATT	ATT
snp1179	C/T		Exon 3	T	T	C	C	C	C	C	C	C	C	C	C	C	C
snp1182	C/G	N394K	Exon 3	C	C	C	C	C	C	C	C	C	C	C	C	C	G
snp1191	G/A		Exon 3	G	G	G	G	G	G	G	G	G	G	A	G	G	G
snp1216	A/G	K406E	Exon 3	A	A	A	A	A	A	A	A	A	G	G	G	G	A
snp1237	G/T	A413S	Exon 3	T	T	G	G	G	G	G	G	G	G	G	G	G	G
snp1254	G/A		Exon 3	A	A	G	G	G	G	G	G	G	G	G	G	G	G
snp1257	C/T		Exon 4	T	T	C	C	C	C	C	C	C	C	C	C	C	C
snp1272	G/A		Exon 4	G	G	A	A	A	G	G	G	G	G	G	G	G	G
snp1276	A/G	K426E	Exon 4	A	A	A	A	A	G	A	A	A	A	A	A	A	A
snp1278	G/A		Exon 4	A	A	G	G	G	G	G	G	G	G	G	G	G	G
snp1281	C/T		Exon 4	T	T	C	C	C	C	C	C	C	C	C	C	C	C
snp1299	A/T	K433N	Exon 4	T	T	A	A	A	A	A	A	A	A	A	A	A	A
snp1305	C/T		Exon 4	T	T	C	C	C	C	C	C	C	T	C	C	C	C
snp1332	C/T		Exon 4	C	C	T	C	C	C	C	C	C	C	C	C	C	C
snp1335	A/T		Exon 4	A	A	A	A	A	T	A	A	A	T	T	T	T	A
snp1365	A/G		Exon 4	A	A	A	A	A	G	A	A	A	A	A	A	A	A
snp1379	C/T	A460V	Exon 4	C	C	C	T	T	C	T	T	T	C	C	C	C	T
snp1380	G/A		Exon 4	A	A	G	G	G	G	G	G	G	G	G	G	G	G
snp1384	T/G	L462V	Exon 4	T	T	T	T	T	T	T	T	T	G	T	T	T	T
snp1395	A/G		Exon 4	A	A	A	A	A	A	A	A	A	G	G	G	G	A
snp1410	C/T		Exon 4	T	T	C	C	C	C	C	C	C	C	C	C	C	C
snp1413	A/G		Exon 4	A	A	G	A	A	A	A	A	A	A	A	A	A	A
snp1427	G/A	R476Q	Exon 4	G	G	G	G	G	G	G	G	G	G	G	G	G	A
snp1456	G/A	V486I	Exon 4	G	G	G	G	G	A	G	G	G	G	G	G	G	G
snp1462	A/C		Exon 4	A	A	A	A	A	A	A	A	A	A	A	A	C	A
snp1464	G/A	M488L	Exon 4	G	G	G	G	G	G	G	G	G	G	G	G	A	G
snp1471	G/A	D491N	Exon 4	G	G	G	G	G	G	G	G	G	G	G	A	G	G
snp1476	T/G		Exon 4	T	T	T	T	T	T	T	T	T	T	T	T	T	G
snp1556	C/T	T519M	Exon 5	T	T	C	C	C	T	C	C	C	T	T	T	T	T
snp1616	G/A	G539G	Exon 6	G	G	G	G	G	G	G	G	G	G	G	G	A	G
snp1617	T/A		Exon 6	A	A	T	T	T	T	T	T	T	T	T	T	T	T
snp1652	C/T	T551M	Exon 6	C	C	C	C	C	C	C	C	C	C	C	T	C	C
snp1653	G/A		Exon 6	A	A	G	G	G	G	G	G	G	G	G	G	G	G
snp1659	G/A		Exon 6	A	A	G	G	G	G	G	G	G	G	G	G	G	G
snp1665	T/C		Exon 6	T	T	C	T	T	T	C	T	T	T	T	T	T	C
snp1666	A/G	N556D	Exon 6	G	G	A	A	A	A	A	A	A	A	A	A	A	A
snp1678	T/C		Exon 6	T	T	T	T	T	T	T	T	T	T	T	T	T	T
snp1692	T/C		Exon 6	T	T	T	T	T	C	T	T	T	T	T	T	T	T
snp1712	C/T	T561I	Exon 6	C	C	C	C	C	C	C	C	C	C	C	C	T	C
snp1723	C/A	L575I	Exon 6	C	C	C	C	C	C	C	C	C	C	A	C	C	C
* : SNP was genotyped in the ALL population for association tests
**: The allele was defined based on a single cDNA sequence
SNP was used for haplotype modelling				Allele groups are labelled in different colors; SNPs specific for a single allele or an allele group are shown white
