# Supplementary material for: Natural diversity of potato (Solanum tuberosum) invertases
Source: BMC Plant Biol. 2010 Dec 9;10:271. doi: 10.1186/1471-2229-10-271 (PMC3012049; doi:10.1186/1471-2229-10-271)
Supplement: Additional file 2 — Table S4: SNPs differentiating InvGF cDNA alleles. [file 1471-2229-10-271-S2.XLS]

## Sheet: cDNA alleles
SNP position	SNP alleles	Amino acid change	Exon location	Sa = Ta	Da	Sb**	P18b =P54b1	P40b =P54b2	StinvGF-b	Dc	Sd1	Sd2	P40d	Te**
snp28	G/A	A10T	Exon 1	G	A	G	G	G	G	G	G	G	G	G
snp58	A/G	I20V	Exon 1	G	A	A	A	A	A	A	A	A	A	A
snp96	C/T		Exon 1	T	T	C	C	C	C	C	C	C	C	C
snp111	C/T		Exon 1	C	C	T	T	T	T	C	C	C	C	C
snp117	A/G		Exon 1	A	A	G	A	A	A	A	A	A	A	A
snp141	A/C	Q47/H	Exon 1	C	C	A	A	A	A	A	A	C	A	A
snp162	C/T		Exon 1	T	T	C	C	C	C	C	C	C	C	C
snp223	G/A	V75I	Exon 3	G	G	G	G	G	G	G	G	A	A	G
snp225	C/T	V75I	Exon 3	C	C	C	C	C	C	C	T	T	T	C
snp228	C/T		Exon 3	T	T	C	C	C	C	T	C	C	C	T
snp249	C/T/A	N85K	Exon 3	C	C	C	C	C	A	T	C	C	C	T
snp255	C/T		Exon 3	C	C	T	T	T	T	C	C	C	C	C
snp273	T/C		Exon 3	C	C	T	T	T	T	T	T	C	T	T
snp279	T/G		Exon 3	T	T	T	T	T	T	G	T	T	T	G
snp345	C/T		Exon 3	T	T	C	C	C	C	C	T	T	C	C
snp351	A/C		Exon 3	A	A	C	C	C	C	A	A	A	A	A
snp363	C/T		Exon 3	T	T	C	C	C	C	C	C	C	T	C
snp369	G/A		Exon 3	A	A	G	G	G	G	G	G	G	G	G
snp378	A/G		Exon 3	A	A	A	A	A	A	A	G	A	A	A
snp381	T/A		Exon 3	A	A	T	T	T	T	T	T	T	T	T
snp405	G/A		Exon 3	A	A	G	G	G	G	G	G	G	G	G
snp429	A/T		Exon 3	A	A	A	A	A	A	T	A	A	A	A
snp432	A/G		Exon 3	G	G	A	A	A	A	A	A	A	A	A
snp438	C/T		Exon 3	T	T	C	C	C	C	C	C	C	C	C
snp459	C/T		Exon 3	C	C	C	C	C	C	C	C	T	C	C
snp466	A/G	I156V	Exon 3	G	G	A	A	A	A	A	A	A	A	G
snp478	T/G/A	V160V/I	Exon 3	A	A	T	T	T	T	T	G	G	T	T
snp489	A/T		Exon 3	T	T	A	A	A	A	A	T	T	A	A
snp491	T/C	Y164H	Exon 3	T	T	T	T	T	T	T	T	C	T	T
snp495	C/T/A		Exon 3	A	A	C	C	C	C	T	C	C	C	T
snp519	C/T		Exon 3	C	C	C	C	C	C	C	T	C	C	T
snp542	C/A	A181D	Exon 3	C	C	C	C	C	C	C	A	A	A	C
snp546	C/T		Exon 3	C	C	C	C	C	C	T	T	T	T	T
snp555	G/A		Exon 3	G	G	G	G	G	G	G	G	A	G	G
snp579	C/T		Exon 3	C	C	C	C	C	C	C	T	T	T	C
snp582	A/T		Exon 3	T	T	A	A	A	A	A	A	A	A	A
snp630	A/G		Exon 3	A	A	G	G	G	G	G	A	A	A	A
snp651	T/A		Exon 3	T	T	T	T	T	T	T	A	A	A	T
snp663	A/G		Exon 3	A	A	A	A	A	A	A	A	A	A	G
snp672	T/C		Exon 3	C	C	T	T	T	T	T	T	T	T	T
snp675	C/T		Exon 3	C	C	C	C	C	C	C	T	C	C	C
snp682	T/C	W230R	Exon 3	T	T	T	T	T	C	T	T	T	T	T
snp717	T/C		Exon 3	C	C	T	T	T	T	T	T	T	C	C
snp729	T/C		Exon 3	T	T	C	C	C	C	T	T	T	T	T
snp750	C/T		Exon 3	C	C	C	C	C	C	C	T	T	T	C
snp753	C/T		Exon 3	C	C	T	T	T	T	T	T	T	T	T
snp778	A/C		Exon 3	C	C	A	A	A	A	A	A	A	A	A
snp779	T/A	I260Q	Exon 3	A	A	T	T	T	T	T	T	T	T	T
snp791	G/A	G264D	Exon 3	G	G	G	G	G	G	G	G	G	A	G
snp799	T/C		Exon 3	C	C	T	T	T	T	T	T	T	T	T
snp801	T/C	Y267H	Exon 3	C	C	T	T	T	T	T	T	T	T	T
snp805	T/A	Y269N	Exon 3	T	T	T	T	T	T	T	T	T	T	A
snp820	A/G	S274G	Exon 3	A	A	A	A	A	A	A	A	A	A	G
snp864	C/T		Exon 3	C	C	C	C	C	C	C	C	T	C	C
snp876	A/G		Exon 3	A	A	G	A	A	A	A	A	A	A	A
snp885	T/C		Exon 3	C	C	T	T	T	T	T	T	T	T	C
snp886	G/A	V296I	Exon 3	A	A	G	G	G	G	G	G	G	G	G
snp888	A/T		Exon 3	A	A	T	T	T	T	T	T	T	T	A
snp903	T/C		Exon 3	T	T	T	T	T	T	T	C	T	T	T
snp933	T/C		Exon 3	C	C	T	T	T	T	T	T	T	T	T
snp942	T/C		Exon 3	T	T	T	T	T	T	T	T	T	C	T
snp958	A/T	T320S	Exon 3	T	T	A	A	A	A	A	A	A	A	A
snp970	A/C	T324P	Exon 3	C	C	A	A	A	A	A	A	A	A	A
snp981	C/T		Exon 3	T	T	C	C	C	C	C	C	C	C	C
snp1029	G/A		Exon 3	G	G	G	G	G	G	G	A	A	G	G
snp1038	T/C		Exon 3	C	C	T	T	T	T	T	T	T	T	T
snp1041	G/T		Exon 3	T	T	G	G	G	G	G	G	G	G	G
snp1047	A/G		Exon 3	A	A	A	A	A	A	A	A	A	A	G
snp1089	T/C		Exon 3	T	T	C	T	T	T	T	C	C	C	C
snp1090	C/G	P364A	Exon 3	C	C	C	C	C	C	C	C	C	G	C
snp1108	G/A	V370I	Exon 3	A	A	G	G	G	A	G	A	G	G	A
snp1113	A/G		Exon 3	A	A	G	A	A	A	A	A	G	A	A
snp1164	T/C		Exon 3	C	C	T	T	T	T	T	T	T	T	T
snp1170	A/G		Exon 3	G	G	A	A	A	A	A	A	A	A	G
snp1173	G/A		Exon 3	G	G	A	G	G	G	G	A	A	G	G
snp1206	A/G		Exon 3	G	G	A	A	A	A	A	A	A	A	A
snp1224	A/G		Exon 4	A	A	A	A	G	G	A	A	A	A	A
snp1238	C/T	T413I	Exon 4	C	C	C	C	T	T	C	C	C	C	C
snp1242	C/T		Exon 4	C	C	C	T	T	T	C	C	C	C	C
snp1263	A/G		Exon 4	G	G	A	G	A	A	A	A	A	A	A
snp1271	C/T	S424L	Exon 4	C	C	C	C	C	C	C	C	C	C	T
snp1279	T/C	S427P	Exon 4	C	C	T	T	T	T	C	T	T	T	T
snp1320	C/T		Exon 4	C	C	C	C	T	T	T	C	C	C	C
snp1323	G/A		Exon 4	A	A	G	G	G	G	G	G	G	G	G
snp1335	A/T		Exon 4	T	T	A	A	A	A	T	A	A	A	A
snp1386	A/G		Exon 4	A	A	A	G	A	A	A	A	A	A	A
snp1396	A/T	T468S	Exon 4	A	A	A	A	A	T	A	A	A	A	A
snp1446	C/T		Exon 4	C	C	C	T	C	C	C	C	C	C	C
snp1452	C/T		Exon 4	C	C	T	C	C	C	T	T	T	T	C
snp1458	C/T		Exon 4	T	T	C	C	C	C	C	C	C	C	C
snp1534	G/A		Exon 5	G	G	G	G	G	G	G	G	G	A	G
snp1536	A/T	T512A	Exon 5	A	A	A	T	T	T	T	A	A	A	A
snp1623	G/A		Exon 6	G	G	G	G	G	G	A	G	G	G	G
snp1636	T/C		Exon 6	T	T	T	T	T	T	C	T	T	T	T
snp1638	G/A		Exon 6	G	G	G	G	G	G	G	G	G	G	A
snp1650	G/C	E550D	Exon 6	C	C	G	G	G	G	C	G	G	G	G
snp1668	G/A		Exon 6	G	G	G	G	A	A	G	G	G	G	G
snp1677	C/T		Exon 6	C	C	C	T	C	C	C	C	C	C	C
snp1745	G/A		Exon 6	G	G	G	G	G	G	G	G	G	G	A
**: The allele was defined based on a single cDNA sequence
				Allele groups are labelled in different colors; SNPs specific for a single allele or an allele group are shown white
