# Supplementary material for: Natural diversity of potato (Solanum tuberosum) invertases
Source: BMC Plant Biol. 2010 Dec 9;10:271. doi: 10.1186/1471-2229-10-271 (PMC3012049; doi:10.1186/1471-2229-10-271)
Supplement: Additional file 3 — Table S5: SNPs differentiating InvCD141 cDNA alleles. [file 1471-2229-10-271-S3.XLS]

## Sheet: cDNA alleles
SNP position	SNP alleles	Amino acid change	Exon location	Sa**	Sb	P18c	Td1 = P40d	Dd1	Dd2**	Td2**	Td3	StinvCD141-d	P18e	Se	P54e1	P54e2
snp57	C/T		Exon 1	C	C	C	C	C	C	C	T	T	T	T	C	C
snp96	C/T		Exon 1	C	C	C	C	C	C	C	C	C	C	T	C	C
snp101	T/C	A34V	Exon 1	T	T	T	T	T	T	T	T	T	T	T	C	T
snp140	C/T	A47V	Exon 1	C	C	C	C	C	C	C	T	T	T	T	C	C
snp141	T/A		Exon 1	T	T	T	T	T	T	T	T	T	T	T	A	T
snp153	T/C		Exon 1	T	T	T	T	T	T	T	T	T	T	T	T	C
snp178	C/T	P60S	Exon 1	C	T	C	C	C	C	C	C	C	C	C	C	C
snp186	C/T		Exon 1	C	C	C	C	C	C	C	T	T	T	T	C	C
snp192	C/T		Exon 1	T	C	C	C	C	C	C	C	C	C	C	C	C
snp195	C/T		Exon 1	C	C	C	C	C	C	C	C	C	C	C	C	T
snp207	T/C		Exon 3	T	T	T	C	C	C	C	T	T	C	T	T	C
snp225	A/G		Exon 3	A	A	A	A	A	A	A	G	A	A	A	A	A
snp231	T/C		Exon 3	T	T	C	T	T	T	T	T	T	T	T	C	T
snp276*	T/C		Exon 3	C	T	C	T	T	T	T	T	T	T	T	C	T
snp280*	G/A	V94I	Exon 3	A	G	G	G	G	G	G	G	G	G	G	G	G
snp288*	C/T		Exon 3	T	C	C	C	C	C	C	C	C	C	C	C	C
snp339*	C/T		Exon 3	T	C	C	C	C	C	C	C	C	C	C	C	C
snp378*	C/T		Exon 3	C	C	C	T	T	T	T	C	C	C	C	C	C
snp426*	T/C		Exon 3	C	T	T	T	T	T	T	C	C	T	T	T	T
snp440*	C/G	A147G	Exon 3	C	C	C	G	G	G	G	C	C	C	C	C	C
snp444*	T/G		Exon 3	T	C	C	T	T	T	T	T	T	C	C	T	T
snp462*	C/T		Exon 3	T	T	T	C	C	C	C	C	C	T	C	C	C
snp474*	G/A		Exon 3	G	G	G	G	G	G	G	G	G	G	A	G	G
snp483*	G/A	M161I	Exon 3	G	G	G	G	G	G	G	G	G	G	A	G	G
snp508	A/G	I170V	Exon 3	A	A	A	A	A	A	G	A	A	A	A	A	A
snp519	T/C		Exon 3	T	T	T	T	T	T	T	T	T	C	T	T	T
snp543*	C/T		Exon 3	T	C	C	C	C	C	C	C	C	C	C	C	C
snp582*	A/C		Exon 3	A	A	C	C	C	C	C	A	A	A	A	C	C
snp585*	T/A		Exon 3	A	A	T	A	A	A	A	A	A	A	A	T	T
snp601	G/A	G201R	Exon 3	G	A	G	G	G	G	G	G	G	G	G	G	G
snp621*	A/T		Exon 3	T	T	A	A	A	A	A	A	A	T	T	T	T
snp624*	C/G		Exon 3	G	G	G	C	C	C	C	C	G	G	G	G	G
snp630*	G/A		Exon 3	A	G	G	G	G	G	G	G	G	G	G	G	G
snp667*	A/G	N223D	Exon 3	A	A	A	A	A	A	A	A	A	A	G	A	A
snp673*	A/G	N225D	Exon 3	A	A	A	A	A	A	A	A	A	A	G	A	A
snp700	C/A		Exon 3	C	C	A	C	C	C	C	C	C	C	C	C	C
snp701	A/T	H234I	Exon 3	A	A	T	A	A	A	A	A	A	A	A	A	A
snp714*	A/C/G		Exon 3	A	A	G	A	A	A	A	A	A	A	C	A	A
snp717*	C/T		Exon 3	T	C	C	C	C	C	C	C	C	C	C	T	C
snp720*	C/G		Exon 3	C	C	C	C	C	C	C	C	C	G	G	G	G
snp765*	A/G		Exon 3	A	A	A	A	A	A	A	A	A	G	G	G	G
snp775*	G/A	D259N	Exon 3	G	G	G	G	G	G	G	G	G	A	A	A	A
snp798*	C/T		Exon 3	T	T	T	C	C	C	C	C	T	T	T	T	T
snp808	A/G		Exon 3	A	A	A	A	A	A	A	A	A	G	A	A	A
snp825	G/A		Exon 3	A	G	G	G	G	G	G	G	G	G	G	G	G
snp843*	A/T		Exon 3	T	T	A	A	A	A	A	A	A	T	T	A	A
snp851	A/G	G284D	Exon 3	A	A	A	A	A	A	A	A	A	A	A	G	A
snp862*	A/G	I288V	Exon 3	A	A	A	A	A	A	A	A	A	G	G	A	A
snp889*	C/A	Q297K	Exon 3	A	A	A	C	C	C	C	C	A	A	A	A	A
snp891*	G/A		Exon 3	G	A	G	G	G	G	G	G	A	A	A	A	A
snp892	T/C	Y298H	Exon 3	C	T	T	T	T	T	T	T	T	T	T	T	T
snp895	T/A	F299I	Exon 3	T	T	A	T	T	T	T	T	T	T	T	T	T
snp905*	G/A	N302S	Exon 3	A	A	A	G	G	G	G	G	A	A	A	A	A
snp913	A/G	I305V	Exon 3	A	A	A	A	A	A	A	A	A	A	A	G	A
snp939*	C/T		Exon 3	T	T	T	C	C	C	C	C	T	T	T	T	T
snp980*	G/A	S327N	Exon 3	G	G	G	G	G	G	G	G	G	A	A	G	G
snp981	T/C		Exon 3	T	T	T	T	T	T	T	T	T	T	T	T	C
snp1029*	T/G		Exon 3	T	G	T	T	T	T	T	T	T	T	T	T	T
snp1030*	G/C	V344R	Exon 3	C	G	G	G	G	G	G	G	G	G	G	G	G
snp1031*	T/G	V344R	Exon 3	G	T	T	T	T	T	T	T	T	T	T	T	T
snp1059*	C/T		Exon 3	C	C	C	C	C	C	C	C	C	C	T	C	C
snp1096*	C/T	P366S	Exon 3	T	C	C	C	C	C	C	C	C	C	C	C	C
snp1135*	T/C		Exon 3	T	C	T	T	T	T	T	T	T	T	T	T	T
snp1143	T/A		Exon 3	T	T	T	T	T	T	T	T	T	A	T	T	T
snp1146	A/G		Exon 3	A	A	A	A	A	A	A	A	A	G	A	A	A
snp1158	G/A		Exon 3	G	G	G	G	G	G	G	G	G	A	G	G	G
snp1188	G/A		Exon 3	G	G	A	G	G	G	G	G	G	A	A	G	G
snp1192	G/A	E398K	Exon 3	G	G	G	G	G	G	G	G	G	G	G	A	A
snp1224	A/T		Exon 3	A	A	T	A	A	A	A	A	A	A	T	A	A
snp1255	A/G	T419A	Exon 4	G	A	A	A	A	A	A	A	A	A	A	A	A
snp1266	C/T/A	D422D/E	Exon 4	A	T	T	C	C	C	C	C	T	T	T	T	T
snp1277	C/T	P426L	Exon 4	T	C	C	C	C	C	C	C	C	C	C	C	C
snp1284	T/C		Exon 4	T	T	T	T	C	T	T	T	T	T	T	T	T
snp1305	C/T		Exon 4	C	C	C	C	C	C	C	C	T	C	C	C	C
snp1326	T/A		Exon 4	T	T	T	T	T	T	T	T	A	T	T	T	T
snp1368	A/C		Exon 4	C	C	C	A	A	A	A	A	C	A	C	C	C
snp1383	T/A		Exon 4	A	T	T	T	T	T	T	T	A	T	T	T	T
snp1390	T/G	L464V	Exon 4	T	T	G	T	T	T	T	T	T	T	T	T	T
snp1416	C/T		Exon 4	T	T	T	C	C	C	C	C	T	C	T	C	T
snp1417	A/C		Exon 4	A	A	A	A	A	A	A	A	A	A	A	C	A
snp1429	G/A	A477T	Exon 4	G	G	G	G	G	G	G	G	G	A	G	G	G
snp1434	T/A	H478Q	Exon 4	A	A	A	T	T	T	T	T	T	T	A	T	T
snp1439	A/G		Exon 4	A	G	A	A	A	A	A	A	A	A	A	A	A
snp1446	A/G		Exon 4	G	A	A	A	A	A	A	A	G	G	A	G	G
snp1452	T/C		Exon 4	T	T	T	T	T	T	T	T	C	T	T	C	T
snp1461	C/T		Exon 4	C	C	C	C	C	C	C	C	C	C	C	C	T
snp1467	C/T		Exon 4	C	T	T	C	C	C	C	C	T	C	T	C	C
snp1503	T/C		Exon 5	T	C	C	T	T	T	T	T	T	T	C	T	T
snp1541	C/T	A514V	Exon 5	C	C	C	C	C	T	C	C	C	C	C	C	C
snp1542	G/A		Exon 5	A	G	G	G	G	G	G	G	G	A	G	G	G
snp1560	C/T		Exon 5	T	T	T	C	C	C	C	C	T	T	T	T	T
snp1582	A/G	I528V	Exon 6	G	G	G	A	A	A	A	A	G	G	G	G	G
snp1587	G/C		Exon 6	G	G	G	G	G	G	G	G	G	G	G	G	C
snp1602	T/C		Exon 6	T	T	T	C	T	T	T	T	T	T	T	T	C
snp1613	C/T	T538I	Exon 6	C	C	C	C	C	C	C	C	C	C	C	T	C
snp1614	A/G		Exon 6	G	A	A	A	A	A	A	A	A	A	A	A	A
snp1629	A/G		Exon 6	G	G	G	A	A	A	A	A	G	G	G	G	G
snp1641	G/A		Exon 6	A	G	G	G	G	G	G	G	G	G	G	G	A
snp1673	C/T	A558V	Exon 6	C	C	C	C	C	C	C	C	C	C	C	C	T
snp1674	A/C/G		Exon 6	C	A	A	A	A	A	A	A	A	A	A	A	G
snp1680	C/T		Exon 6	C	T	C	C	C	C	C	C	C	C	C	C	C
snp1683	C/T		Exon 6	T	C	C	C	C	C	C	C	T	C	C	T	C
snp1686	C/G		Exon 6	G	C	C	C	C	C	C	C	C	C	C	C	C
snp1689	G/A		Exon 6	G	G	G	G	G	G	G	G	G	G	G	G	A
* : SNP was genotyped in the ALL population for association tests
**: The allele was defined based on a single cDNA sequence
SNP was used for haplotype modelling
				Allele groups are labelled in different colors; SNPs specific for a single allele or an allele group are shown white

## Sheet: snp's for Satlotypes new
			ATT(G/A)TTT	CAC(T/C)GGA	ATG(C/G)TAA	TGA(C/T)AAA	AAG(A/G)ACT	ATT(G/A)AAA	ACA(A/G)TTG	AGGAT(C/A)A	AGATAC(T/G)	ACT(G/C)TTG
MPIZ-DNA No and leaf material number		genotype	280 (CG)	426	440	543	673(CG)	765 (SM)	862	889 (CG)F	1029 (CG)	1030 (CG)
St01	Leyla	St01	GGGG	TTTT	CCCG	CCCC	AAGG	GGAA	AGGG	CAAA	TTTG	GGGG
St02	Marabel	St02	GGGA	TTTC	CCGG	CCCT	AAAG	GAAA	AAAG	caaa	TTTG	GGGC
St03	Solara	St03	X	X	X	X	X	X	X	X	X	X
St04	Vitara	St04	GGGA	TTCC	CCGG	CCTT	AAAA	AAAA	AAAA	CCAA	TTTT	GGCC
St05	Milva	St05	GGGA	TTCC	CCGG	CCTT	AAAA	AAAA	AAAA	CCAA	TTTT	GGCC
St06	Ponto	St06	GGGG	TTTT	CCCG	CCCC	AAGG	GGGA	AAGG	CAAA	TTTG	GGGG
St07	Tomensa	St07	GGGA	TTTC	CCCG	CCCT	AAAG	GGAA	AAGG	CAAA	TTTG	GGGC
St08	Marlen	St08	ggga	TTTC	CCCG	CCCT	AAAG	GGAA	AAGG	CAAA	TTTG	gggc
St09	Eldena	St09	ggga	TTTC	CCCC	CCCT	AAGG	GGAA	AAGG	AAAA	TTTG	gggc
St10	Theresa	St10	GGGG	TTTC	CCGG	CCCC	AAAA	GAAA	AAAA	CCCA	TTTT	GGGG
St11	Goldika	St11	ggga	TTTC	CCCG	CCCC	AAGG	GGAA	AAGG	CAAA	TTTG	GGGG
St12	Saturna	St12	GGGA	TTTC	CGGG	CCCT	AAAA	AAAA	AAAA	ccca	TTTT	GGGC
St14	Karlena	St14	GGGG	TTTC	CCCC	CCCC	AGGG	GGGA	AGGG	CAAA	TTTG	GGGG
St15	Kolibri	St15	GGGG	TTTT	CGGG	CCCC	AAAA	GAAA	AAAA	CCCA	TTTT	GGGG
St16	Fasan	St16	GGGA	TTTC	CCCG	CCCT	AAGG	GGAA	AAGG	caaa	TTTG	GGGC
St18	Terra	St18	GGGG	TTTC	CGGG	CCCC	AAAA	AAAA	AAAA	CCCC	TTTT	GGGG
St19	Solist	St19	ggga	TTTC	CCCC	CCCT	AAGG	GGAA	AAGG	aaaa	TTTG	gggc
St20	Melina	St20	GGGG	TTTC	CCCC	CCCC	AAGG	GGAA	AAGG	CAAA	TTTG	GGGG
St21	Molli	St21	GGGG	TTTT	CCCG	CCCC	AAGG	GGAA	AAGG	CAAA	TTTG	GGGG
St22	Likaria	St22	GGGA	TTTC	CCCG	CCCT	AAGG	GGAA	AAGG	CAAA	TTTG	GGGC
St23	Valisa	St23	ggga	TTTC	CCCG	CCCT	AAGG	GGAA	AAGG	CAAA	TTTG	GGGC
St24	Apart	St24	GGGG	TTTT	CCCG	CCCC	AAGG	GGAA	AAGG	CAAA	TTTG	GGGG
St25	ARTIS	St25	GGGG	TTTT	CCCG	CCCC	AAAA	GGGA	AAAA	CAAA	TTTT	GGGG
St26	AULA	St26	GGGG	TTTT	CCCC	CCCC	AAAG	GGGA	AAGG	AAAA	TTTG	GGGG
St27	CHRISTA	St27	GGGG	TTTT	CCGG	CCCC	AAAG	GGAA	AAGG	CCAA	TTTG	GGGG
St28	DIANA	St28	GGGG	TTTT	GGGG	CCCC	AAAA	AAAA	AAAA	CCCC	TTTT	GGGG
St29	NOVARA	St29	GGGA	SF	SF	SF	SF	SF	AAAA	CAAA	TTTT	GGGC
St30	ILONA	St30	GGGG	TTTC	CCCG	CCCC	AAGG	GGAA	AAGG	CCAA	TTTG	GGGG
St31	ORLANDO	St31	GGGG	TTTT	CCCG	CCCC	AAAG	GGAA	AAAG	CAAA
St32	PANDA	St32	GGGG	TTTT	CCGG	CCCC	AAAA	GGAA	AAGG	ccaa
St33	SATINA	St33	GGGA	TTTC	CCCG	CCCT	AAGG	GGAA	AAAA	CAAA
St34	SEMPRA	St34	GGGG	TTTC	CCCC	CCCC	AAAA	GGGA	AAGG	CAAA
St35	SIRIUS	St35	GGGG	TTTT	CCGG	CCCC	AAAA	GAAA	AAAG	CCAA
St36	VELOX	St36	GGGA	TTTC	CGGG	CCCT	AAAA	AAAA	AAGG	ccca
B1		B01	GGGA	TTTC	CCGG	CCCT	AAAA	GAAA	AAAG	CCAA	TTTT	GGGC
B3		B03	GGGG	TTTT	CCCG	CCCT	AAGG	GAAA	AAGG	AAAA	TTTG	GGGC
B4		B04	GGGA	TTCC	CCGG	CCTT	AAAA	AAAA	AAAA	CCAA	TTTT	GGCC
B5		B05	GGGG	TTTT	CCGG	CCCC	AAGG	GAAA	AAGG	CCAA	TTTG	GGGG
B7		B07	GGGA	TTCC	CCCG	CCTT	AAAA	AAAA	AAAG	CAAA	TTTT	GGGC
B8		B08	GGGG	TTTT	CCCC	cccc	AAGG	GAAA	AAGG	CAAA	tttg	GGGG
B10		B09	GGGG	TTTT	CCCC	CCCC	aaag	GGAA	AAGG	CAAA	TTTG	GGGG
B11		B10	GGGG	TTTT	CCCG	CCCC	AAAA	GGAA	AAAG	CAAA	TTTT	GGGG
B12		B11	GGGG	TTTT	CCGG	CCCC	AAAA	GAAA	AAAG	CCAA	TTTT	GGGG
B13		B12	SF	TTCC	CCGG	CCTT	AAAA	AAAA	AAAG	CAAA	TTTT	GGCC
B14		B13	ggga	TTTT	CCCG	CCCT	AAAA	GAAA	AAAG	CAAA	TTTT	GGGC
B15		B14	GGGG	TTTT	CCCG	CCCC	AAGG	GGAA	AAGG	CAAA	TTTG	GGGG
B16		B15	ggga	TTTT	CCCC	CCCT	AAGG	GAAA	AAAG	CAAA	TTTG	GGGC
B17		B16	GGGG	TTTT	CCCC	CCCC	AAGG	GAAA	AGGG	AAAA	TTGG	GGGG
B18		B17	SF	SF	SF	SF	SF	GAAA	AAGG	CAAA	TTTG	GGGC
B19		B18	ggga	TTTT	CCGG	CCCT	AAGG	GAAA	AAGG	CAAA	TTTG	GGGC
B20		B19	GGGG	TTTT	CCCC	CCCC	AAGG	GGAA	AGGG	AAAA	TTTG	GGGG
B21		B20	GGGG	TTTT	CCCG	CCCC	AAGG	GGAA	AAGG	CAAA	TTTG	GGGG
B23		B21	GGGG	TTTT	CCCG	CCCC	AAGG	GGAA	AAGG	CAAA	TTTG	GGGG
B24		B22	ggga	TTCC	CCCG	CCCT	AAGG	GAAA	AAGG	CCAA	TTTG	GGGC
B25		B23	SF	SF	SF	SF	SF	GAAA	AAGG	CAAA	TTTG	GGGC
B26		B24	GGGG	TTTT	CCCC	CCCC	AAGG	GAAA	AAGG	CAAA	TTTG	GGGG
B27		B25	GGGA	TTCC	CCGG	CCTT	AAAA	AAAA	AAAA	CCAA	TTTT	GGGC
B29		B26	GGGG	TTTT	CCGG	CCCC	AAGG	GAAA	AAGG	CAAA	tttg	GGGG
B30		B27	ggga	TTTT	CCCG	CCCT	AAGG	GAAA	AAGG	CAAA	TTTG	GGGC
B31		B28	GGGG	TTCC	CCGG	CCCT	AAAA	GAAA	AAAA	CCAA	TTTT	GGGG
B33		B30	ggga	TTTC	CCGG	CCCT	AAAA	AAAA	AAAG	CCAA	TTTT	GGGC
B34		B31	GGGG	TTTT	CCCG	CCCC	AAGG	GAAA	AGGG	CAAA	TTTG	GGGG
B35		B32	GGGG	TTTC	CCGG	CCCC	AAGG	GAAA	AAGG	CCAA	TTTG	GGGG
B38		B33	SF	SF	SF	SF	SF	SF	SF	SF	SF	SF
B39		B34	ggaa	TTCC	CCCG	CCTT	AAAA	AAAA	AAAA	CAAA	TTTT	GGGC
B40		B35	GGGA	TTTT	CCCC	CCCT	AAGG	GAAA	AAGG	AAAA	TTTT	GGGC
B41		B36	GGGG	TTTT	CCCG	CCCC	AAAA	GGAA	AAAA	CAAA	TTTT	GGGG
B42		B37	GGGG	TTTT	CCCC	cccc	AAGG	GGAA	AGGG	AAAA	TTGG	GGGG
B44		B38	GGGG	TTTT	CCCG	CCCC	AAGG	GGAA	AAGG	CAAA	TTGG	GGGG
B46		B39	GGGG	TTTT	CCGG	CCCC	AAGG	GAAA	AAGG	CCAA	TTTG	GGGG
B47		B40	GGGA	TTTC	CCGG	CCCT	AAAG	GAAA	AAAG	caaa	TTTG	GGGC
B48		B41	GGGG	TTTC	CCCG	CCCC	AAAA	GAAA	AAGG	CAAA	TTTT	GGGG
B49		B42	GGGG	TTTT	CCGG	CCCC	AAGG	GAAA	AAGG	CAAA	TTTG	GGGG
B55		B44	SF	TTCC	CCGG	CCCT	AAAA	AAAA	AAAA	CCAA	TTTT	GGCC
B60		B45	GGGG	TTTT	CCCG	CCCC	AGGG	GGAA	AGGG	AAAA	TTGG	GGGG
B61		B46	ggga	TTTT	CCCC	CCCT	AAGG	GAAA	AAGG	aaaa	TTTG	GGGC
B68		B49	GGGG	TTTT	CCCC	CCCC	AAAA	GGGA	AAAA	AAAA	TTTT	GGGG
B72		B51	GGGG	TTTC	CGGG	CCCC	AAAA	AAAA	AAAA	CCCC	TTTT	GGGG
B73		B52	ggga	TTTT	CCCC	CCCT	AAGG	GAAA	AAGG	AAAA	TTTG	gggc
B78		B53	SF	SF	SF	SF	SF	GAAA	AAAA	CAAA	TTTT	GGGC
B79		B54	GGGG	TTTC	CCCG	CCCC	AAGG	GAAA	AAGG	caaa	TTTG	GGGG
B80		B55	GGGA	TTCC	CCCG	CCCT	AAAA	GAAA	AAAA	CAAA	TTTT	GGGC
B81		B56	GGGG	TTTT	CCCG	CCCC	AAGG	GAAA	AGGG	CAAA	TTGG	GGGG
B83		B57	ggga	TTTT	CCCC	CCCT	AAGG	GGAA	AAGG	AAAA	TTGG	gggc
B84		B58	GGGG	TTTT	CCCC	CCCC	AAGG	GGAA	AAGG	AAAA	TTTG	GGGG
B85		B59	SF	SF	SF	SF	SF	GAAA	AAGG	CAAA	tttg	GGGG
B89		B62	SF	SF	SF	SF	SF	GAAA	AAAG	CAAA	TTTT	GGGC
B90		B63	GGGA	TTTC	CCCC	CCCT	AAGG	GGAA	AAGG	AAAA	TTTG	GGGC
B95		B64	GGGA	TTCC	CCCC	CCCT	AAGG	GAAA	AAGG	AAAA	TTTG	GGGC
B97		B65	GGGG	TTTT	CCCG	CCCC	AAAA	GGAA	AAAA	CAAA	TTTT	GGGG
B98		B66	GGGG	TTTT	CCCC	CCCC	AAGG	GAAA	AGGG	CAAA	tttg	GGGG
B100		B67	ggga	TTCC	CCGG	CCCT	AAGG	GAAA	AAGG	CAAA	TTTG	gggc
B101		B68	X	X	X	X	X	X	X	X	X	X
B102		B69	X	X	X	X	X	X	X	X	X	X
B103		B70	ggga	TTTC	CCCG	CCCT	AAAA	GAAA	AAAG	CAAA	TTTT	GGGC
B104		B71	GGAA	TTCC	CCGG	CCTT	AAAA	AAAA	AAAA	caaa	TTTT	GGCC
B106		B73	X	X	X	X		X	X	X	X	X
B107		B74	ggga	TTTC	CCCG	CCCT	AAGG	GAAA	AAGG	CAAA	TTTG	GGGC
B108		B75	GGGG	TTTT	CCCG	CCCC	AGGG	GGAA	AGGG	AAAA	TTGG	GGGG
B109		B76	X	X	X	X	X	X	X	X	X	X
B110		B77	SF	SF	SF	SF	SF	SF	SF	SF
B111		B78	GGGG	TTTT	CCGG	CCCC	AAGG	GAAA	AAGG	CCAA	TTTG	GGGG
B112		B79	GGGG	TTTT	CCGG	CCCC	AAGG	GAAA	AAGG	CCAA	TTTG	GGGG
B113		B80	x	TTCC	CCGG	CCTT	AAAG	AAAA	AAAG	caaa	TTTT	GGGC
B114		B81	SF	SF	SF	SF	SF	AAAA	AAAG	CCAA	x	GGGC
B115		B82	GGGG	TTTC	CCCG	CCCC	AAGG	GAAA	AAGG	caaa	TTTG	GGGG
B116		B83	SF	SF	SF	SF	SF	SF	SF	SF	SF	SF
B117		B84	SF	SF	SF	SF	SF	SF	SF	SF	SF	SF
B118		B85	X	X	X	X	X	X	X	X	X	X
B119		B86	X	X	X	X	X	X	X	X	X	X
B120		B87	SF	SF	SF	SF	SF	SF	SF	SF	SF	SF
B121		B88	X	X	X	X	X	X	X	X	X	X
B122		B89	X	X	X	X	X	X	X	X	X	X
B123		B90	X	X	X	X	X	X	X	X	X	X
B124		B91	X	X	X	X	X	X	X	X	X	X
B125		B92	X	X	X	X	X	X	X	X	X	X
B126		B93	X	X	X	X	X	X	X	X	X	X
B127		B94	X	X	X	X	X	X	X	X	X	X
B128		B95	X	X	X	X	X	X	X	X	X	X
B129		B96	X	X	X	X	X	X	X	X	X	X
B130		B97	X	X	X	X	X	X	X	X	X	X
B131		B98	X	X	X	X	X	X	X	X	X	X
B132		B99	X	X	X	X	X	X	X	X	X	X
B133		B100	X	X	X	X	X	X	X	X	X	X
N6		N04	ggga	TTTT	CCCG	CCCT	AAAG	GAAA	AAGG	CAAA	TTTG	GGGC
N18		N08	GGGG	TTTT	CCCG	CCCC	AAGG	GAAA	AAGG	CAAA	TTTG	GGGG
N28		N14	GGGG	TTTT	CCCC	CCCC	AGGG	GGAA	AGGG	CAAA	TTGG	GGGG
N30		N16	ggga	TTCC	CCCC	CCCT	AAAG	GAAA	AAGG	CAAA	TTTG	GGGC
N32		N17	ggga	TTCC	CCCC	CCCT	AAGG	GGAA	AAGG	CAAA	TTTG	GGGC
N42		N20	GGGG	TTCC	CCCG	CCCC	AAGG	GAAA	AAGG	CCAA	TTTG	GGGG
N43		N21	GGGG	TTTT	CCCG	CCCC	AAGG	GAAA	AAGG	CAAA	TTTT	GGGG
N48		N23	GGGG	TTTT	CCGG	CCCC	AAGG	GAAA	AAGG	CAAA	TTGG	GGGG
N70		N30	ggga	TTTT	CCCG	CCCT	AAGG	GAAA	AAGG	CAAA	TTTG	GGGC
N71		N31	GGGG	TTTT	CCGG	CCCC	AAGG	GAAA	AAGG	CAAA	TTGG	GGGG
N97		N39	SF	SF	SF	CCCT	AAAG	GAAA	AAGG	CAAA	TTTG	GGGC
N101		N41	GGGG	TTTT	CCGG	CCCC	AAGG	GAAA	AAGG	CCAA	tttg	GGGG
N110		N45	ggga	TTCC	CCCC	CCCT	AAGG	GAAA	AAGG	CAAA	TTTG	GGGC
N111		N46	GGGA	TTCC	CCCG	CCCT	AAAA	AAAA	AAAG	CAAA	TTTT	GGGC
N115		N49	ggga	TTTC	CCCC	CCCT	AAGG	GAAA	AGGG	CAAA	TTTG	GGGC
N117		N51	GGGG	TTTT	CCCG	CCCC	AAGG	GGAA	AAGG	CAAA	tttg	GGGG
N126		N53	GGGG	TTTC	CCCC	CCCT	AAGG	GGAA	AAGG	AAAA	TTTG	GGGC
N132		N56	GGGG	TTTT	CCGG	CCCC	AAGG	GAAA	AAAG	CAAA	TTTG	GGGG
N143		N60	ggga	TTTT	CCCC	CCCT	AAGG	GAAA	AAGG	CAAA	TTTG	GGGC
N146		N62	GGGA	TTTT	CCCG	CCCT	AAGG	GAAA	AAGG	CAAA	TTTG	GGGC
N152		N64	ggga	TTTC	CCCG	CCCT	AAGG	GAAA	AAAG	CAAA	TTTG	GGGC
N208		N76	GGGG	TTTT	CCGG	CCCC	AAGG	GAAA	AAAG	CCAA	TTTG	GGGG
N215		N79	SF	SF	SF	SF	SF	SF	SF	SF	SF	SF
S3		S01	GGGA	TCCC	CCCC	CCTT	AAAA	GAAA	AAAA	CAAA	TTTT	GGCC
S4		S02	GGGA	TTTC	CGGG	CCCT	AAAA	AAAA	AAAA	CCCA	TTTT	GGGC
S5		S03	ggga	TTTC	CCGG	CCCT	AAAG	GAAA	AAAG	CAAA	TTTG	GGGC
S6		S04	GGGA	TTTC	CCGG	CCCT	AAAA	GAAA	AAAA	CCAA	TTTT	GGGC
S7		S05	ggga	TTTC	CCCG	CCCT	AAAG	GGAA	AAAG	CAAA	TTTG	GGGC
S8		S06	GGGA	TTCC	CCCG	CCTT	AAAA	GAAA	AAAA	CAAA	TTTT	GGCC
S9		S07	ggga	TTTT	CCCC	CCCT	AAGG	GGAA	GGGG	AAAA	TTTG	GGGC
S10		S08	GGGG	TTTT	CGGG	CCCC	AAAA	GAAA	AAAA	CCCA	TTTT	GGGG
S11		S09	GGGA	TTTC	CCGG	CCCT	AAAA	GAAA	AAAA	caaa	TTTT	GGGC
S13		S11	GGGA	TTCC	CCCC	CCTT	AAAG	GAAA	AAAG	AAAA	TTTG	GGCC
S14		S12	GGGG	TTTT	CCGG	CCCC	AAAG	GGAA	AAAG	caaa	TTTG	GGGG
S15		S13	GGGG	TTTT	CCGG	CCCC	AAAG	GGAA	AAAG	CCAA	TTTG	GGGG
S16		S14	GGGG	TTTT	CCGG	CCCC	AAAG	GGAA	AAAG	caaa	TTTG	GGGG
S17		S15	GGGA	TTTC	CCCG	CCCT	AAGG	GGAA	AAGG	CAAA	TTTG	GGGC
S18		S16	GGGA	TTTC	CCCC	CCCT	AAGG	GGAA	AAAG	AAAA	TTTG	GGGC
S102		S17	GGGG	TTTT	CCGG	CCCC	AAAA	GGAA	AAAA	CCAA	TTTT	GGGG
S104		S18	GGGA	TTTC	CCGG	CCCT	AAAG	GAAA	AAAG	CAAA	TTTG	GGGC
S106		S19	ggga	TTTC	CCCC	CCCT	AGGG	GGGA	AAGG	AAAA	TTTG	GGGC
S107		S20	GGGA	TTTC	CCGG	CCCT	AAAA	GAAA	AAAG	caaa	TTTT	GGGC
S108		S21	GGGG	TTTT	CGGG	CCCC	AAAA	GAAA	AAAA	ccca	TTTT	GGGG
S109		S22	GGGG	TTTT	CCGG	CCCC	AAAG	GGAA	AAAG	CCAA	TTTG	GGGG
S110		S23	ggga	TTCC	CCCC	CCCT	AAAG	GGAA	AAAG	AAAA	TTTG	GGGC
S111		S24	GGGA	TTTC	CCGG	CCCT	AAAA	GAAA	AAAA	CCAA	TTTT	GGGC
S112		S25	GGGG	TTTT	CCCG	CCCC	AAAG	GGAA	AAAG	CAAA	TTTG	GGGG
S115		S26	GGGG	TTTT	CCGG	CCCC	AAAG	GGAA	AAAG	caaa	TTTG	GGGG
S117		S27	GGGG	TTTC	CCGG	CCCC	AAAG	GGAA	AAAG	CAAA	TTTG	GGGG
S119		S28	GGGG	TTTC	CCCG	CCCC	AAAG	GGAA	AAAG	CAAA	TTTG	GGGG
S120		S29	ggga	TTTC	CCCC	CCCT	AAGG	GGGA	AAAG	AAAA	TTTG	gggc
S122		S30	GGGA	TTTC	CCGG	CCCT	AAAA	GAAA	AAAA	CCAA	TTTT	GGGC
S201		S31	GGGA	TTTC	CCCG	CCCT	AAGG	GGAA	AAAG	CAAA	TTTG	GGGC
S203		S32	GGGG	TTTT	CCCG	CCCC	AAAA	GGGA	AAAA	CAAA	TTTT	GGGG
S204		S33	GGGG	TTTT	GGGG	CCCC	AAAA	AAAA	AAAA	CCCC	TTTT	GGGG
S205		S34	GGGG	TTTC	CCCG	CCCC	AAGG	GGGA	AAAG	CAAA	TTTG	GGGG
S206		S35	X	X	X	X	X	X	X	X	X	X
S207		S36	ggga	TTTC	CCCC	CCCT	AAGG	GGGA	AAAG	AAAA	TTTG	GGGC
S208		S37	GGGA	TTCC	CCGG	CCCT	AAAA	GAAA	AAAA	CCAA	TTTT	GGGC
S209		S38	GGGA	TTCC	CCGG	CCCT	AAAA	AAAA	AAAA	CCAA	TTTT	GGGC
S305		S40	GGGG	TTTT	CCCG	CCCC	AAGG	GGGA	AAGG	CAAA	TTTG	GGGG
S306		S41	GGGA	TTCC	CCCC	CCTT	AAAA	GAAA	AAAA	AAAA	TTTT	GGGC
S307		S42	GGGG	TTTC	CCGG	CCCC	AAAA	GAAA	AAAA	CCCA	TTTT	GGGG
S308		S43	GGGG	TTTT	CGGG	CCCC	AAAA	GAAA	AAAG	CCAA	TTTT	GGGG
S309		S44	GGGA	TTTC	CGGG	CCCT	AAAA	AAAA	AAAA	CCCA	TTTT	GGGC
S310		S45	ggga	TTTC	CCCG	CCCT	AAAG	GGAA	AAAG	caaa	TTTG	GGGC
S311		S46	GGGG	TTTT	CCCG	CCCC	AAGG	GGGA	AAAG	CAAA	TTTG	GGGG
S312		S47	GGGG	TTTT	CCGG	CCCC	AAAA	GGAA	AAAA	CCAA	TTTT	GGGG
S314		S49	SF	SF	SF	SF	SF	SF	SF	SF	SF	SF
S315		S50	GGGG	TTTT	CCCC	CCCC	AGGG	GGAA	AGGG	AAAA	TTTG	GGGG
S316		S51	GGGG	TTTC	CCCG	CCCC	AAAG	GGAA	AAGG	CAAA	TTTG	GGGG
S317		S52	GGGG	TTTT	CCCG	CCCC	AAGG	GGAA	AAAG	CAAA	TTTG	GGGG
S318		S53	ggga	TTTC	CCCG	CCCT	AAGG	GGAA	AAAG	CAAA	TTTG	GGGC
S335		S54	GGGA	TTTC	CCCC	CCCT	AGGG	GGAA	AAAG	AAAA	TTTG	GGGC
S502		S55	ggga	TTTC	CCCG	CCCT	AAAG	GGAA	AAAG	CAAA	TTTG	GGGC
S505		S57	GGGG	TTTT	CGGG	CCCC	AAAA	GAAA	AAAA	ccca	TTTT	GGGG
S506		S58	GGGG	TTTT	CCCG	CCCC	AAGG	GGGA	AAGG	AAAA	TTTG	GGGG
S507		S59	GGGG	TTTT	CCCG	CCCC	AAGG	GGGA	AAGG	CAAA	TTTG	GGGG
S508		S60	GGGG	TTTT	CCCC	CCCC	AAGG	GGGA	AAAG	CAAA	TTTG	GGGG
S509		S61	GGGG	TTTT	CCGG	CCCC	AAAG	GGAA	AAAG	CCAA	TTTG	GGGG
S510		S62	ggga	TTTC	CCCC	CCCT	AGGG	GGGA	AAGG	AAAA	TTTG	GGGC
S511		S63	GGGG	TTTT	CGGG	CCCC	AAAA	GGAA	AAAA	CCCA	TTTT	GGGG
S512		S64	SF	SF	SF	SF	SF	SF	SF	SF	SF	SF
S513		S65	GGGG	TTTT	CCCG	CCCC	AAGG	GGAA	AAGG	aaaa	TTGG	GGGG
S514		S66	GGGA	TTTC	CCCG	CCCT	AAAA	GGAA	AAAA	CAAA	TTTT	GGGC
S515		S67	GGGG	TTTT	CCCG	CCCC	AAGG	GGAA	AAGG	CAAA	TTTG	GGGG
TTT		S68	GGGG	TTTT	CGGG	CCCC	AAAA	GAAA	AAAG	CCAA	TTTT	GGGG
S702		S69	GGGA	TTTC	CCGG	CCCT	AAAG	GAAA	AAAG	CAAA	TTTG	GGGC
S704		S70	ggga	TTTC	CCCG	CCCT	AAGG	GGAA	AAGG	CAAA	TTTG	GGGC
S705		S71	SF	SF	SF	CCCC	AAAA	GAAA	AAAA	CCCA	TTTT	GGGC
S706		S72	SF	SF	SF	CCTT	SF	AAAA	AAAG	caaa	TTTT	GGGC
S707		S73	SF	SF	SF	CCCC	AAGG	GGAA	AAGG	CAAA	TTTG	GGGG
S708		S74	ggga	TTTC	CCCG	CCCT	AAGG	GGAA	AAAG	CAAA	TTTG	GGGC
S709		S75	GGGA	TTTC	CCCG	CCCT	AAAG	GGAA	AAAG	CAAA	TTTG	GGGC
S710		S76	GGAA	TTCC	CCGG	CCTT	AAAA	AAAA	AAAA	CCAA	TTTT	GGCC
S805		S77	GGGG	TTTC	CCCG	CCCC	AAGG	GGAA	AAGG	CAAA	TTTG	GGGG
S806		S78	GGGG	TTTT	CCCG	CCCC	AAAG	GGAA	AAAG	CAAA	TTTG	GGGG
S807		S79	ggga	TTTC	CCCC	CCCT	AAGG	GGGA	AAAG	AAAA	TTTG	GGGC
S808		S80	ggga	TTTC	CCCC	CCCT	AAGG	GGGA	AAGG	AAAA	TTTG	GGGC
S809		S81	GGGG	TTTT	CCGG	CCCC	AAAG	GGAA	AAAG	CAAA	TTTG	GGGG
S810		S82	GGGG	TTTT	CCCC	CCCC	AAGG	GGGA	AAAG	AAAA	TTTG	GGGG
S811		S83	GGGG	TTTT	CCCC	CCCC	AAAG	GGGG	AAAG	AAAA	TTTG	GGGG
S812		S84	GGGA	TTTC	CCCG	CCCT	AAAG	GAAA	AAAG	CAAA	TTTG	GGGC
S813		S85	GGGA	TTCC	CCGG	CCCT	AAAA	AAAA	AAAA	ccca	TTTT	GGGC
S814		S86	GGGG	TTTT	CCCC	CCCC	AAAG	GGAA	AAAG	CAAA	TTTG	GGGG
S823		S87	GGGG	TTTC	CCGG	CCCC	AAAA	GAAA	AAAA	CCAA	TTTT	GGGG
S824		S88	ggga	TTTC	CCCC	CCCT	AAGG	GGAA	AAAG	AAAA	TTTG	GGGC
S895		S89	GGGA	TTCC	CCGG	CCTT	AAAA	AAAA	AAAA	CCAA	TTTT	GGCC
S897		S90	GGGA	TTCC	CCGG	CCCT	AAAA	AAAA	AAAA	CCAA	TTTT	GGGC
S1109		S91	GGGA	TTTC	CCCG	CCCT	AAAG	GGAA	AAAG	CAAA	TTTG	GGGC
S1506		S92	X	X	X	X	X	X	X	X	X	X
S1507		S93	GGGG	TTTT	CGGG	CCCC	AAAA	GAAA	AAAA	CCCA	TTTT	GGGG
S1801		S94	GGGG	TTTT	CCCG	CCCC	AAGG	GGAA	AAGG	CAAA	TTTG	GGGG
S1802		S95	GGGG	TTTC	CCCG	CCCC	AAAG	GAAA	AAAG	CAAA	TTTG	GGGG
S1803		S96	ggga	TTTC	CCCG	CCCT	AAGG	GGAA	AAGG	CAAA	TTTG	GGGC
S1804		S97	GGGA	TTTC	CCGG	CCCT	AAAA	GAAA	AAAA	CCAA	TTTT	GGGC
S1991		S98	GGGA	TTTT	CCCC	CCCT	AAGG	GGAA	AAGG	AAAA	TTTG	GGGC
S1992		S99	ggga	TTTT	CCCG	ccct	AAGG	GGAA	AAGG	CAAA	TTTG	GGGC
S1995		S101	X	X	X	X	X	X	X	X	X	X
								X

## Sheet: snp's for SATlotyper
			ATT(G/A)TTT	GGC(C/T)CAT	CAC(T/C)GGA	ATG(C/G)TAA	AAG(A/G)ACT	ATT(G/A)AAA	ACA(A/G)TTG	AGGAT(C/A)A	AGATAC(T/G)		CC(C/G)GGTA
MPIZ-DNA No and leaf material number		genotype	280 (CG)	288 (CG)	426	440	673(CG)	765 (CG) F	862	889 (CG)F	1029 (CG)		720 (CG) F
St01	Leyla	St01	GGGG	CCCC	TTTT	CCCG	AAGG	ggaa	AGGG	CAAA	TTTG		ccgg
St02	Marabel	St02	GGGA	CCCT	TTTC	CCGG	AAAG	gaaa	AAAG	caaa	TTTG		cccg
St03	Solara	St03	X	X	X	X	X	x	X	X	X		x
St04	Vitara	St04	GGGA	CCTT	TTCC	CCGG	AAAA	aaaa	AAAA	CCAA	TTTT		cccc
St05	Milva	St05	GGGA	CCTT	TTCC	CCGG	AAAA	aaaa	AAAA	CCAA	TTTT		cccc
St06	Ponto	St06	GGGG	CCCC	TTTT	CCCG	AAGG	ggga	AAGG	CAAA	TTTG		ccgg
St07	Tomensa	St07	GGGA	CCCT	TTTC	CCCG	AAAG	ggaa	AAGG	CAAA	TTTG		cccg
St08	Marlen	St08	ggga	CCCT	TTTC	CCCG	AAAG	ggaa	AAGG	CAAA	TTTG		cccg
St09	Eldena	St09	ggga	CCCT	TTTC	CCCC	AAGG	ggaa	AAGG	AAAA	TTTG		cccg
St10	Theresa	St10	GGGG	CCCC	TTTC	CCGG	AAAA	gaaa	AAAA	CCCA	TTTT		cccg
St11	Goldika	St11	ggga	CCCT	TTTC	CCCG	AAGG	ggaa	AAGG	CAAA	TTTG		cccg
St12	Saturna	St12	GGGA	CCCT	TTTC	CGGG	AAAA	aaaa	AAAA	ccca	TTTT		cccc
St14	Karlena	St14	GGGG	CCCC	TTTC	CCCC	AGGG	ggaa	AGGG	CAAA	TTTG		ccgg
St15	Kolibri	St15	GGGG	CCCC	TTTT	CGGG	AAAA	gaaa	AAAA	CCCA	TTTT		cccg
St16	Fasan	St16	GGGA	CCCT	TTTC	CCCG	AAGG	gaaa	AAGG	caaa	TTTG		cccg
St18	Terra	St18	GGGG	CCCC	TTTC	CGGG	AAAA	aaaa	AAAA	CCCC	TTTT		cccc
St19	Solist	St19	ggga	CCCT	TTTC	CCCC	AAGG	ggaa	AAGG	aaaa	TTTG		cccg
St20	Melina	St20	GGGG	CCCC	TTTC	CCCC	AAGG	ggaa	AAGG	CAAA	TTTG		cccg
St21	Molli	St21	GGGG	CCCC	TTTT	CCCG	AAGG	ggaa	AAGG	CAAA	TTTG		cccg
St22	Likaria	St22	GGGA	CCCT	TTTC	CCCG	AAGG	gaaa	AAGG	CAAA	TTTG		cccg
St23	Valisa	St23	ggga	CCCT	TTTC	CCCG	AAGG	ggaa	AAGG	CAAA	TTTG		cccg
St24	Apart	St24	GGGG	CCCC	TTTT	CCCG	AAGG	ggaa	AAGG	CAAA	TTTG		cccg
St25	ARTIS	St25	GGGG	CCCC	TTTT	CCCG	AAAA	ggga	AAAA	CAAA	TTTT		cggg
St26	AULA	St26	GGGG	CCCC	TTTT	CCCC	AAAG	x	AAGG	AAAA	TTTG		cggg
St27	CHRISTA	St27	GGGG	CCCT	TTTT	CCGG	AAAG	ggaa	AAGG	CCAA	TTTG		cccg
St28	DIANA	St28	GGGG	CCCC	TTTT	GGGG	AAAA	aaaa	AAAA	CCCC	TTTT		cccc
St29	NOVARA	St29	GGGA	CCCT	SF	SF	SF	x	AAAA	CAAA	TTTT		x
St30	ILONA	St30	GGGG	CCCC	TTTC	CCCG	AAGG	gaaa	AAGG	CCAA	TTTG		cccg
St31	ORLANDO	St31	GGGG	CCCC	TTTT	CCCG	AAAG	ggga	AAAG	CAAA			cccg
St32	PANDA	St32	GGGG	CCCC	TTTT	CCGG	AAAA	ggaa	AAGG	ccaa			cccg
St33	SATINA	St33	GGGA	CCCT	TTTC	CCCG	AAGG	ggaa	AAAA	CAAA			cccg
St34	SEMPRA	St34	GGGG	CCCC	TTTC	CCCC	AAAA	ggga	AAGG	CAAA			cggg
St35	SIRIUS	St35	GGGG	CCCC	TTTT	CCGG	AAAA	gaaa	AAAG	CCAA			x
St36	VELOX	St36	GGGA	CCCT	TTTC	CGGG	AAAA	aaaa	AAGG	ccca			cccc
B1		B01	GGGA	CCCT	TTTC	CCGG	AAAA	gaaa	AAAG	CCAA	TTTT		cccg
B3		B03	GGGG	CCCT	TTTT	CCCG	AAGG	ggaa	AAGG	AAAA	TTTG		cccg
B4		B04	GGGA	CCTT	TTCC	CCGG	AAAA	aaaa	AAAA	CCAA	TTTT		cccc
B5		B05	GGGG	cccc	TTTT	CCGG	AAGG	gaaa	AAGG	CCAA	TTTG		cccg
B7		B07	GGGA	CCTT	TTCC	CCCG	AAAA	gaaa	AAAG	CAAA	TTTT		cccg
B8		B08	GGGG	cccc	TTTT	CCCC	AAGG	ggga	AAGG	CAAA	tttg		cccg
B10		B09	GGGG	CCCC	TTTT	CCCC	aaag	ggaa	AAGG	CAAA	TTTG		cccg
B11		B10	GGGG	CCCC	TTTT	CCCG	AAAA	ggaa	AAAG	CAAA	TTTT		cccg
B12		B11	GGGG	CCCT	TTTT	CCGG	AAAA	gaaa	AAAG	CCAA	TTTT		cccg
B13		B12	SF	SF	TTCC	CCGG	AAAA	aaaa	AAAG	CAAA	TTTT		cccc
B14		B13	ggga	CCCT	TTTT	CCCG	AAAA	ggaa	AAAG	CAAA	TTTT		cccg
B15		B14	GGGG	CCCC	TTTT	CCCG	AAGG	ggga	AAGG	CAAA	TTTG		cg
B16		B15	ggga	CCCT	TTTT	CCCC	AAGG	ggaa	AAAG	CAAA	TTTG		cccg
B17		B16	GGGG	CCCT	TTTT	CCCC	AAGG	ggaa	AGGG	AAAA	TTGG		cccg
B18		B17	SF	SF	SF	SF	SF	x	AAGG	CAAA	TTTG		x
B19		B18	ggga	CCCT	TTTT	CCGG	AAGG	gaaa	AAGG	CAAA	TTTG		cccg
B20		B19	GGGG	CCCC	TTTT	CCCC	AAGG	ggaa	AGGG	AAAA	TTTG		cccg
B21		B20	GGGG	CCCC	TTTT	CCCG	AAGG	ggaa	AAGG	CAAA	TTTG		cccg
B23		B21	GGGG	CCCC	TTTT	CCCG	AAGG	ggaa	AAGG	CAAA	TTTG		cccg
B24		B22	ggga	CCCT	TTCC	CCCG	AAGG	ggaa	AAGG	CCAA	TTTG		cccg
B25		B23	SF	SF	SF	SF	SF	x	AAGG	CAAA	TTTG		x
B26		B24	GGGG	CCCT	TTTT	CCCC	AAGG	ggaa	AAGG	CAAA	TTTG		cccg
B27		B25	GGGA	CCTT	TTCC	CCGG	AAAA	aaaa	AAAA	CCAA	TTTT		cccc
B29		B26	GGGG	CCCC	TTTT	CCGG	AAGG	ggaa	AAGG	CAAA	tttg		cccg
B30		B27	ggga	CCCT	TTTT	CCCG	AAGG	ggaa	AAGG	CAAA	TTTG		cccg
B31		B28	GGGG	CCCT	TTCC	CCGG	AAAA	gaaa	AAAA	CCAA	TTTT		cccg
B33		B30	ggga	CCCT	TTTC	CCGG	AAAA	gaaa	AAAG	CCAA	TTTT		cccg
B34		B31	GGGG	CCCC	TTTT	CCCG	AAGG	ggga	AGGG	CAAA	TTTG		cccg
B35		B32	GGGG	CCCC	TTTC	CCGG	AAGG	ggaa	AAGG	CCAA	TTTG		cccg
B38		B33	SF	SF	SF	SF	SF		SF	SF	SF
B39		B34	ggaa	CTTT	TTCC	CCCG	AAAA	aaaa	AAAA	CAAA	TTTT		cccc
B40		B35	GGGA	CCTT	TTTT	CCCC	AAGG	ggaa	AAGG	AAAA	TTTT		cccg
B41		B36	GGGG	CCCC	TTTT	CCCG	AAAA	ggga	AAAA	CAAA	TTTT		cg
B42		B37	GGGG	CCCC	TTTT	CCCC	AAGG	ggga	AGGG	AAAA	TTGG		cg
B44		B38	GGGG	CCCC	TTTT	CCCG	AAGG	ggga	AAGG	CAAA	TTGG		cccg
B46		B39	GGGG	CCCC	TTTT	CCGG	AAGG	gaaa	AAGG	CCAA	TTTG		cccg
B47		B40	GGGA	CCCT	TTTC	CCGG	AAAG	gaaa	AAAG	caaa	TTTG		cccg
B48		B41	GGGG	CCCC	TTTC	CCCG	AAAA	gaaa	AAGG	CAAA	TTTT		cccg
B49		B42	GGGG	CCCC	TTTT	CCGG	AAGG	ggaa	AAGG	CAAA	TTTG		cccg
B55		B44	SF	SF	TTCC	CCGG	AAAA	aaaa	AAAA	CCAA	TTTT		cccc
B60		B45	GGGG	CCCC	TTTT	CCCG	AGGG	ggga	AGGG	AAAA	TTGG		cccg
B61		B46	ggga	CCCT	TTTT	CCCC	AAGG	ggaa	AAGG	aaaa	TTTG		cccg
B68		B49	GGGG	CCCC	TTTT	CCCC	AAAA	gggg	AAAA	AAAA	TTTT		gggg
B72		B51	GGGG	CCCC	TTTC	CGGG	AAAA	aaaa	AAAA	CCCC	TTTT		cccc
B73		B52	ggga	CCCT	TTTT	CCCC	AAGG	ggaa	AAGG	AAAA	TTTG		cccg
B78		B53	SF	SF	SF	SF	SF	x	AAAA	CAAA	TTTT		x
B79		B54	GGGG	CCCC	TTTC	CCCG	AAGG	ggaa	AAGG	caaa	TTTG		cccg
B80		B55	GGGA	CCTT	TTCC	CCCG	AAAA	ggaa	AAAA	CAAA	TTTT		cccg
B81		B56	GGGG	CCCT	TTTT	CCCG	AAGG	ggaa	AGGG	CAAA	TTGG		ccgg
B83		B57	ggga	CCCT	TTTT	CCCC	AAGG	ggga	AAGG	AAAA	TTGG		ccgg
B84		B58	GGGG	CCCC	TTTT	CCCC	AAGG	ggga	AAGG	AAAA	TTTG		ccgg
B85		B59	SF	SF	SF	SF	SF	x	AAGG	CAAA	tttg		x
B89		B62	SF	SF	SF	SF	SF	x	AAAG	CAAA	TTTT		x
B90		B63	GGGA	CCCT	TTTC	CCCC	AAGG	ggaa	AAGG	AAAA	TTTG		cccg
B95		B64	GGGA	CCTT	TTCC	CCCC	AAGG	gaaa	AAGG	AAAA	TTTG		cccg
B97		B65	GGGG	CCCC	TTTT	CCCG	AAAA	ggaa	AAAA	CAAA	TTTT		cggg
B98		B66	GGGG	CCCC	TTTT	CCCC	AAGG	ggaa	AGGG	CAAA	tttg		cccg
B100		B67	ggga	CCCT	TTCC	CCGG	AAGG	gaaa	AAGG	CAAA	TTTG		cccg
B101		B68	X	X	X	X	X	x	X	X	X		x
B102		B69	X	X	X	X	X	x	X	X	X		x
B103		B70	ggga	CCTT	TTTC	CCCG	AAAA	gaaa	AAAG	CAAA	TTTT		cccg
B104		B71	GGAA	CCTT	TTCC	CCGG	AAAA	aaaa	AAAA	caaa	TTTT		cccc
B106		B73	X	X	X	X		x	X	X	X		x
B107		B74	ggga	CCCT	TTTC	CCCG	AAGG	ggaa	AAGG	CAAA	TTTG		cccg
B108		B75	GGGG	CCCC	TTTT	CCCG	AGGG	ggga	AGGG	AAAA	TTGG		cccg
B109		B76	X	X	X	X	X	x	X	X	X		x
B110		B77	SF	SF	SF	SF	SF	x	SF	SF			x
B111		B78	GGGG	CCCC	TTTT	CCGG	AAGG	gaaa	AAGG	CCAA	TTTG		cccg
B112		B79	GGGG	CCCC	TTTT	CCGG	AAGG	ggaa	AAGG	CCAA	TTTG		cccg
B113		B80	x	CCTT	TTCC	CCGG	AAAG	gaaa	AAAG	caaa	TTTT		cccg
B114		B81	SF	SF	SF	SF	SF	x	AAAG	CCAA	x		x
B115		B82	GGGG	CCCC	TTTC	CCCG	AAGG	ggaa	AAGG	caaa	TTTG		cccg
B116		B83	SF	SF	SF	SF	SF	x	SF	SF	SF		x
B117		B84	SF	SF	SF	SF	SF	x	SF	SF	SF		x
B118		B85	X	X	X	X	X	x	X	X	X		x
B119		B86	X	X	X	X	X	x	X	X	X		x
B120		B87	SF	SF	SF	SF	SF	x	SF	SF	SF		x
B121		B88	X	X	X	X	X	x	X	X	X		x
B122		B89	X	X	X	X	X	x	X	X	X		x
B123		B90	X	X	X	X	X	x	X	X	X		x
B124		B91	X	X	X	X	X	x	X	X	X		x
B125		B92	X	X	X	X	X	x	X	X	X		x
B126		B93	X	X	X	X	X	x	X	X	X		x
B127		B94	X	X	X	X	X	x	X	X	X		x
B128		B95	X	X	X	X	X	x	X	X	X		x
B129		B96	X	X	X	X	X	x	X	X	X		x
B130		B97	X	X	X	X	X	x	X	X	X		x
B131		B98	X	X	X	X	X	x	X	X	X		x
B132		B99	X	X	X	X	X	x	X	X	X		x
B133		B100	X	X	X	X	X	x	X	X	X		x
N6		N04	ggga	CCCT	TTTT	CCCG	AAAG	ggaa	AAGG	CAAA	TTTG		cccg
N18		N08	GGGG	CCCC	TTTT	CCCG	AAGG	ggaa	AAGG	CAAA	TTTG		cccg
N28		N14	GGGG	CCCC	TTTT	CCCC	AGGG	ggga	AGGG	CAAA	TTGG		cggg
N30		N16	ggga	CCCT	TTCC	CCCC	AAAG	ggaa	AAGG	CAAA	TTTG		cccg
N32		N17	ggga	CCCT	TTCC	CCCC	AAGG	ggaa	AAGG	CAAA	TTTG		cccg
N42		N20	GGGG	CCCC	TTCC	CCCG	AAGG	gaaa	AAGG	CCAA	TTTG		cccg
N43		N21	GGGG	CCCC	TTTT	CCCG	AAGG	ggaa	AAGG	CAAA	TTTT		cccg
N48		N23	GGGG	CCCC	TTTT	CCGG	AAGG	ggaa	AAGG	CAAA	TTGG		cccg
N70		N30	ggga	CCCT	TTTT	CCCG	AAGG	ggaa	AAGG	CAAA	TTTG		cccg
N71		N31	GGGG	CCCC	TTTT	CCGG	AAGG	ggaa	AAGG	CAAA	TTGG		cccg
N97		N39	SF	SF	SF	SF	AAAG	x	AAGG	CAAA	TTTG		x
N101		N41	GGGG	CCCC	TTTT	CCGG	AAGG	gaaa	AAGG	CCAA	tttg		cccg
N110		N45	ggga	CCCT	TTCC	CCCC	AAGG	ggaa	AAGG	CAAA	TTTG		cccg
N111		N46	GGGA	CCCT	TTCC	CCCG	AAAA	gaaa	AAAG	CAAA	TTTT		cccg
N115		N49	ggga	CCCT	TTTC	CCCC	AAGG	ggaa	AGGG	CAAA	TTTG		cccg
N117		N51	GGGG	CCCC	TTTT	CCCG	AAGG	ggaa	AAGG	CAAA	tttg		cccg
N126		N53	GGGG	CCCT	TTTC	CCCC	AAGG	ggaa	AAGG	AAAA	TTTG		cggg
N132		N56	GGGG	CCCC	TTTT	CCGG	AAGG	ggaa	AAAG	CAAA	TTTG		cccg
N143		N60	ggga	CCCT	TTTT	CCCC	AAGG	ggaa	AAGG	CAAA	TTTG		cccg
N146		N62	GGGA	CCCT	TTTT	CCCG	AAGG	gaaa	AAGG	CAAA	TTTG		cccg
N152		N64	ggga	CCCT	TTTC	CCCG	AAGG	ggaa	AAAG	CAAA	TTTG		cccg
N208		N76	GGGG	CCCC	TTTT	CCGG	AAGG	gaaa	AAAG	CCAA	TTTG		cccg
N215		N79	SF	SF	SF	SF	SF	x	SF	SF	SF		x
S3		S01	GGGA	CCTT	TCCC	CCCC	AAAA	gaaa	AAAA	CAAA	TTTT		cccg
S4		S02	GGGA	CCCT	TTTC	CGGG	AAAA	aaaa	AAAA	CCCA	TTTT		cccc
S5		S03	ggga	CCCT	TTTC	CCGG	AAAG	gaaa	AAAG	CAAA	TTTG		cccg
S6		S04	GGGA	CCCT	TTTC	CCGG	AAAA	gaaa	AAAA	CCAA	TTTT		cccg
S7		S05	ggga	CCCT	TTTC	CCCG	AAAG	ggaa	AAAG	CAAA	TTTG		ccgg
S8		S06	GGGA	CCTT	TTCC	CCCG	AAAA	gaaa	AAAA	CAAA	TTTT		cccg
S9		S07	ggga	CCCT	TTTT	CCCC	AAGG	ggga	GGGG	AAAA	TTTG		ccgg
S10		S08	GGGG	CCCC	TTTT	CGGG	AAAA	gaaa	AAAA	CCCA	TTTT		cccg
S11		S09	GGGA	CCCT	TTTC	CCGG	AAAA	gaaa	AAAA	caaa	TTTT		cccg
S13		S11	GGGA	CCTT	TTCC	CCCC	AAAG	gaaa	AAAG	AAAA	TTTG		cccg
S14		S12	GGGG	CCCC	TTTT	CCGG	AAAG	ggaa	AAAG	caaa	TTTG		cccg
S15		S13	GGGG	CCCC	TTTT	CCGG	AAAG	ggaa	AAAG	CCAA	TTTG		cccg
S16		S14	GGGG	CCCC	TTTT	CCGG	AAAG	ggaa	AAAG	caaa	TTTG		cccg
S17		S15	GGGA	CCCT	TTTC	CCCG	AAGG	ggaa	AAGG	CAAA	TTTG		ccgg
S18		S16	GGGA	CCCT	TTTC	CCCC	AAGG	ggaa	AAAG	AAAA	TTTG		ccgg
S102		S17	GGGG	CCCC	TTTT	CCGG	AAAA	ggaa	AAAA	CCAA	TTTT		cccg
S104		S18	GGGA	CCCT	TTTC	CCGG	AAAG	gaaa	AAAG	CAAA	TTTG		cccg
S106		S19	ggga	CCCT	TTTC	CCCC	AGGG	ggga	AAGG	AAAA	TTTG		ccgg
S107		S20	GGGA	CCCT	TTTC	CCGG	AAAA	gaaa	AAAG	caaa	TTTT		cccg
S108		S21	GGGG	CCCC	TTTT	CGGG	AAAA	gaaa	AAAA	ccca	TTTT		cccg
S109		S22	GGGG	CCCC	TTTT	CCGG	AAAG	gaaa	AAAG	CCAA	TTTG		cccg
S110		S23	ggga	CCCT	TTCC	CCCC	AAAG	ggaa	AAAG	AAAA	TTTG		cccg
S111		S24	GGGA	CCCT	TTTC	CCGG	AAAA	gaaa	AAAA	CCAA	TTTT		cccg
S112		S25	GGGG	CCCC	TTTT	CCCG	AAAG	ggaa	AAAG	CAAA	TTTG		cccg
S115		S26	GGGG	CCCC	TTTT	CCGG	AAAG	ggaa	AAAG	caaa	TTTG		cccg
S117		S27	GGGG	CCCC	TTTC	CCGG	AAAG	gaaa	AAAG	CAAA	TTTG		cccg
S119		S28	GGGG	CCCC	TTTC	CCCG	AAAG	ggaa	AAAG	CAAA	TTTG		cccg
S120		S29	ggga	CCCT	TTTC	CCCC	AAGG	ggga	AAAG	AAAA	TTTG		ccgg
S122		S30	GGGA	CCCT	TTTC	CCGG	AAAA	gaaa	AAAA	CCAA	TTTT		cccg
S201		S31	GGGA	CCCT	TTTC	CCCG	AAGG	ggaa	AAAG	CAAA	TTTG		cccg
S203		S32	GGGG	CCCT	TTTT	CCCG	AAAA	ggga	AAAA	CAAA	TTTT		cccg
S204		S33	GGGG	CCCC	TTTT	GGGG	AAAA	aaaa	AAAA	CCCC	TTTT		cccc
S205		S34	GGGG	CCCC	TTTC	CCCG	AAGG	ggga	AAAG	CAAA	TTTG		cccg
S206		S35	X	X	X	X	X	x	X	X	X		x
S207		S36	ggga	CCCT	TTTC	CCCC	AAGG	ggga	AAAG	AAAA	TTTG		ccgg
S208		S37	GGGA	CCCT	TTCC	CCGG	AAAA	gaaa	AAAA	CCAA	TTTT		cccg
S209		S38	GGGA	CCCT	TTCC	CCGG	AAAA	aaaa	AAAA	CCAA	TTTT		cccc
S305		S40	GGGG	CCCC	TTTT	CCCG	AAGG	ggga	AAGG	CAAA	TTTG		ccgg
S306		S41	GGGA	CCTT	TTCC	CCCC	AAAA	gaaa	AAAA	AAAA	TTTT		cccg
S307		S42	GGGG	CCCC	TTTC	CCGG	AAAA	gaaa	AAAA	CCCA	TTTT		cccg
S308		S43	GGGG	CCCC	TTTT	CGGG	AAAA	gaaa	AAAG	CCAA	TTTT		cccg
S309		S44	GGGA	CCCT	TTTC	CGGG	AAAA	aaaa	AAAA	CCCA	TTTT		cccc
S310		S45	ggga	CCCT	TTTC	CCCG	AAAG	gaaa	AAAG	caaa	TTTG		cccg
S311		S46	GGGG	CCCC	TTTT	CCCG	AAGG	ggga	AAAG	CAAA	TTTG		cccg
S312		S47	GGGG	CCCC	TTTT	CCGG	AAAA	ggaa	AAAA	CCAA	TTTT		cccg
S314		S49	SF	SF	SF	SF	SF	x	SF	SF	SF		x
S315		S50	GGGG	CCCC	TTTT	CCCC	AGGG	ggga	AGGG	AAAA	TTTG		ccgg
S316		S51	GGGG	CCCC	TTTC	CCCG	AAAG	ggaa	AAGG	CAAA	TTTG		cccg
S317		S52	GGGG	CCCC	TTTT	CCCG	AAGG	ggaa	AAAG	CAAA	TTTG		cccg
S318		S53	ggga	CCCT	TTTC	CCCG	AAGG	ggaa	AAAG	CAAA	TTTG		cccg
S335		S54	GGGA	CCCT	TTTC	CCCC	AGGG	ggaa	AAAG	AAAA	TTTG		cccg
S502		S55	ggga	CCCT	TTTC	CCCG	AAAG	ggaa	AAAG	CAAA	TTTG		cccg
S505		S57	GGGG	CCCC	TTTT	CGGG	AAAA	gaaa	AAAA	ccca	TTTT		cccg
S506		S58	GGGG	CCCC	TTTT	CCCG	AAGG	ggga	AAGG	AAAA	TTTG		ccgg
S507		S59	GGGG	CCCC	TTTT	CCCG	AAGG	ggga	AAGG	CAAA	TTTG		cccg
S508		S60	GGGG	CCCT	TTTT	CCCC	AAGG	ggga	AAAG	CAAA	TTTG		ccgg
S509		S61	GGGG	CCCC	TTTT	CCGG	AAAG	ggaa	AAAG	CCAA	TTTG		cccg
S510		S62	ggga	CCCT	TTTC	CCCC	AGGG	ggga	AAGG	AAAA	TTTG		ccgg
S511		S63	GGGG	CCCC	TTTT	CGGG	AAAA	gaaa	AAAA	CCCA	TTTT		cccg
S512		S64	SF	SF	SF	SF	SF	x	SF	SF	SF		x
S513		S65	GGGG	CCCC	TTTT	CCCG	AAGG	ggaa	AAGG	aaaa	TTGG		cccg
S514		S66	GGGA	CTTT	TTTC	CCCG	AAAA	ggaa	AAAA	CAAA	TTTT		cccg
S515		S67	GGGG	CCCC	TTTT	CCCG	AAGG	ggaa	AAGG	CAAA	TTTG		cccg
TTT		S68	GGGG	CCCC	TTTT	CGGG	AAAA	gaaa	AAAG	CCAA	TTTT		cccg
S702		S69	GGGA	CCCT	TTTC	CCGG	AAAG	gaaa	AAAG	CAAA	TTTG		cccg
S704		S70	ggga	CCCT	TTTC	CCCG	AAGG	ggaa	AAGG	CAAA	TTTG		cccg
S705		S71	SF	SF	SF	SF	AAAA	x	AAAA	CCCA	TTTT		x
S706		S72	SF	SF	SF	SF	SF	aaaa	AAAG	caaa	TTTT		x
S707		S73	SF	SF	SF	SF	AAGG	x	AAGG	CAAA	TTTG		x
S708		S74	ggga	CCCT	TTTC	CCCG	AAGG	ggaa	AAAG	CAAA	TTTG		cccg
S709		S75	GGGA	CCCT	TTTC	CCCG	AAAG	ggaa	AAAG	CAAA	TTTG		cccg
S710		S76	GGAA	CCTT	TTCC	CCGG	AAAA	aaaa	AAAA	CCAA	TTTT		cccc
S805		S77	GGGG	CCCC	TTTC	CCCG	AAGG	ggaa	AAGG	CAAA	TTTG		cccg
S806		S78	GGGG	CCCC	TTTT	CCCG	AAAG	ggaa	AAAG	CAAA	TTTG		cccg
S807		S79	ggga	CCCT	TTTC	CCCC	AAGG	ggga	AAAG	AAAA	TTTG		ccgg
S808		S80	ggga	CCCT	TTTC	CCCC	AAGG	ggga	AAGG	AAAA	TTTG		cggg
S809		S81	GGGG	CCCC	TTTT	CCGG	AAAG	ggaa	AAAG	CAAA	TTTG		cccg
S810		S82	GGGG	CCCC	TTTT	CCCC	AAGG	ggga	AAAG	AAAA	TTTG		cggg
S811		S83	GGGG	CCCT	TTTT	CCCC	AAAG	ggga	AAAG	AAAA	TTTG		x
S812		S84	GGGA	CCCT	TTTC	CCCG	AAAG	gaaa	AAAG	CAAA	TTTG		cccg
S813		S85	GGGA	CCCT	TTCC	CCGG	AAAA	aaaa	AAAA	ccca	TTTT		cccc
S814		S86	GGGG	CCCT	TTTT	CCCC	AAAG	ggaa	AAAG	CAAA	TTTG		cccg
S823		S87	GGGG	CCCC	TTTC	CCGG	AAAA	gaaa	AAAA	CCAA	TTTT		cccc
S824		S88	ggga	CCCT	TTTC	CCCC	AAGG	ggaa	AAAG	AAAA	TTTG		cccg
S895		S89	GGGA	CCTT	TTCC	CCGG	AAAA	aaaa	AAAA	CCAA	TTTT		cccc
S897		S90	GGGA	CCCT	TTCC	CCGG	AAAA	aaaa	AAAA	CCAA	TTTT		cccc
S1109		S91	GGGA	CCCT	TTTC	CCCG	AAAG	ggaa	AAAG	CAAA	TTTG		cccg
S1506		S92	X	X	X	X	X	x	X	X	X		x
S1507		S93	GGGG	CCCC	TTTT	CGGG	AAAA	gaaa	AAAA	CCCA	TTTT		cccg
S1801		S94	GGGG	CCCC	TTTT	CCCG	AAGG	ggaa	AAGG	CAAA	TTTG		cccg
S1802		S95	GGGG	CCCC	TTTC	CCCG	AAAG	gaaa	AAAG	CAAA	TTTG		cccg
S1803		S96	ggga	CCCT	TTTC	CCCG	AAGG	ggaa	AAGG	CAAA	TTTG		cccg
S1804		S97	GGGA	CCCT	TTTC	CCGG	AAAA	gaaa	AAAA	CCAA	TTTT		cccg
S1991		S98	GGGA	CCCT	TTTT	CCCC	AAGG	ggga	AAGG	AAAA	TTTG		cggg
S1992		S99	ggga	CCCT	TTTT	CCCG	AAGG	ggaa	AAGG	CAAA	TTTG		cggg
S1995		S101	X	X	X	X	X	x	X	X	X		x
