# Supplementary material for: Natural diversity of potato (Solanum tuberosum) invertases
Source: BMC Plant Biol. 2010 Dec 9;10:271. doi: 10.1186/1471-2229-10-271 (PMC3012049; doi:10.1186/1471-2229-10-271)
Supplement: Additional file 4 — Table S6: SNPs differentiating InvCD111 cDNA alleles. [file 1471-2229-10-271-S4.XLS]

## Sheet: cDNA alleles
SNP position	SNP alleles	Amino acid change	Exon location	Sa	Ta**	StinvCD111-a	Sb**	Db	P40b	Sc**	Tc	P54c	P54d**
snp21	T/C		Exon 1	T	T	T	T	T	T	T	C	T	T
snp111	A/T		Exon 1	A	A	A	A	A	A	A	A	T	A
snp140	T/A	V47E	Exon 1	T	T	A	T	T	T	T	T	T	T
snp181	A/C	N61Q	Exon 1	A	C	A	A	A	A	A	A	A	A
snp183	T/A	N61K	Exon 1	A	A	A	A	A	A	T	T	T	T
snp207	C/T		Exon 3	C	C	C	T	T	T	C	C	C	C
snp267	T/A		Exon 3	T	A	T	A	A	A	T	T	T	T
snp303	C/G		Exon 3	C	C	C	G	G	G	C	C	C	G
snp357	T/C		Exon 3	T	T	T	T	T	T	C	C	C	C
snp360	C/T		Exon 3	C	C	C	C	C	C	C	C	C	T
snp398	C/T	P133L	Exon 3	C	C	C	C	C	C	C	C	C	T
snp407	A/C	K136T	Exon 3	A	A	A	A	A	A	A	A	A	C
snp421	T/C	Y141H	Exon 3	T	T	T	T	T	T	T	T	T	C
snp478	G/A	D160N	Exon 3	A	G	A	G	G	G	G	G	G	G
snp537	C/T		Exon 3	C	T	C	C	C	C	C	C	C	C
snp633	G/C	W211C	Exon 3	G	G	G	G	G	G	G	G	G	C
snp635	G/A	G212E	Exon 3	G	G	G	G	G	G	A	A	A	A
snp640	C/A	Q214K	Exon 3	C	C	C	C	C	C	A	A	A	A
snp668	A/G	K223R	Exon 3	A	A	A	A	A	A	G	G	G	G
snp670	A/G	N224D	Exon 3	A	A	A	A	A	A	G	G	G	G
snp675	C/A	F225L	Exon 3	C	A	C	C	C	C	C	C	C	C
snp681	A/G		Exon 3	A	A	A	A	A	A	A	A	G	A
snp691	A/G	I231V	Exon 3	A	A	A	A	A	A	G	G	G	G
snp693	T/C	I231V	Exon 3	T	T	T	T	T	T	C	C	C	C
snp697	C/G	H233D	Exon 3	C	C	C	C	C	C	G	G	G	G
snp750	T/C		Exon 3	T	T	T	T	T	T	C	C	C	C
snp780	G/A		Exon 3	G	G	G	G	G	G	A	A	A	G
snp801	A/G		Exon 3	A	A	A	A	A	A	A	G	A	A
snp815	T/C	V272A	Exon 3	C	T	C	T	T	T	C	C	C	T
snp858	C/A		Exon 3	A	C	A	A	A	A	C	C	C	C
snp865	A/C	K289Q	Exon 3	A	C	A	A	A	A	A	A	A	A
snp866	A/T	K289I	Exon 3	T	A	T	T	T	T	A	A	A	A
snp882	A/G		Exon 3	A	A	A	A	A	A	G	A	A	A
snp897	A/C		Exon 3	A	A	A	A	A	A	C	C	C	C
snp920	G/T	W307L	Exon 3	G	G	G	G	G	G	T	G	G	G
snp924	G/C	K308N	Exon 3	G	G	G	G	G	G	C	C	C	G
snp934	A/G		Exon 3	G	A	G	A	A	A	A	A	A	A
snp939	C/T		Exon 3	C	C	C	T	T	T	C	C	C	C
snp972	T/C		Exon 3	T	T	T	C	C	C	T	T	T	T
snp977	C/T	P326L	Exon 3	C	C	C	C	C	C	T	T	T	T
snp981	C/G	S327R	Exon 3	C	C	C	C	C	C	G	G	G	G
snp1039	G/A	V347I	Exon 3	G	G	G	A	A	A	G	G	G	G
snp1056	G/A		Exon 3	A	A	A	G	G	G	G	G	G	G
snp1081	T/C		Exon 3	T	T	T	T	T	T	C	C	C	C
snp1104	G/A		Exon 3	G	G	G	A	A	A	G	G	G	G
snp1110	G/A		Exon 3	G	G	G	A	A	A	G	G	G	G
snp1141	C/T	L381F	Exon 3	C	C	C	T	T	T	C	C	C	C
snp1143	A/T	L381F	Exon 3	A	A	A	T	T	T	A	A	A	A
snp1182	C/G	N394K	Exon 3	G	C	G	C	C	C	C	C	C	C
snp1245	C/T		Exon 4	T	T	T	C	C	C	C	C	C	C
snp1252	T/A	S418T	Exon 4	T	A	T	T	T	T	T	T	T	T
snp1273	C/A	P425T	Exon 4	C	A	C	C	C	C	C	C	C	C
snp1286	A/G	N429S	Exon 4	A	A	A	G	A	A	A	A	A	A
snp1292	C/A	A431D	Exon 4	A	A	A	C	C	C	C	C	C	C
snp1302	T/C		Exon 4	T	T	T	T	T	T	T	T	T	C
snp1334	T/C	M445T	Exon 4	C	T	C	C	C	C	C	C	C	C
snp1344	T/G		Exon 4	T	G	T	T	T	T	T	T	T	T
snp1346	G/A	G449D	Exon 4	G	G	A	G	G	G	G	G	G	G
snp1347	A/C	G449D	Exon 4	A	A	C	A	A	A	A	A	A	A
snp1348	C/T		Exon 4	C	C	T	C	C	C	C	C	C	C
snp1350	T/G		Exon 4	T	T	G	T	T	T	T	T	T	T
snp1382	A/G	Q461R	Exon 4	A	A	A	A	A	A	A	A	A	G
snp1401	G/A		Exon 4	G	G	G	G	G	G	A	A	A	A
snp1404	G/A		Exon 4	G	G	G	G	G	G	G	G	G	A
snp1426	G/A	A476T	Exon 4	G	G	G	A	A	A	G	G	G	G
snp1432	G/A	D478N	Exon 4	G	G	G	G	G	G	A	A	A	G
snp1464	A/C		Exon 4	A	A	A	C	C	C	A	A	A	A
snp1538	C/T	T513I	Exon 5	T	C	T	C	C	C	C	C	C	C
snp1629	T/A		Exon 6	T	T	A	T	T	T	T	T	T	T
snp1662	T/C		Exon 6	C	T	T	T	T	T	T	T	T	T
snp1757	A/G	H586R	Exon 6	A	A	A	A	A	G	A	A	A	A
**: The allele was defined based on a single cDNA sequence
				Allele groups are labelled in different colors; SNPs specific for a single allele or an allele group are shown white
