# Supplementary material for: Natural diversity of potato (Solanum tuberosum) invertases
Source: BMC Plant Biol. 2010 Dec 9;10:271. doi: 10.1186/1471-2229-10-271 (PMC3012049; doi:10.1186/1471-2229-10-271)
Supplement: Additional file 6 — Table S2: SNPs differentiating Pain-1 cDNA alleles. [file 1471-2229-10-271-S6.XLS]

## Sheet: cDNA alleles
SNP position	SNP alleles	Amino acid change	Exon location	Da	P18a	Sa	Stpain1-a	Tb = P54b	Sb	Db	P18b	Stpain1-b	Dc	Tc	Stpain1-c	P40d1	P40d2
snp17	A/C	H6P	Exon 1	A	A	A	A	A	A	A	A	A	A	A	C	A	A
snp18	T/C		Exon 1	T	T	T	T	T	T	T	T	T	T	T	C	C	C
snp21	C/A		Exon 1	C	C	C	C	C	C	C	C	C	C	C	A	A	A
snp32	C/T	P11L	Exon 1	C	C	C	C	T	T	T	T	C	C	C	C	C	C
snp74	C/A	P25H	Exon 1	C	C	C	C	C	C	C	C	C	C	C	C	A	A
snp75	C/T		Exon 1	C	C	C	C	T	T	T	C	C	C	C	T	C	C
snp85	C/T	H29Y	Exon 1	C	C	C	C	C	C	C	C	C	C	C	T	C	C
snp93	G/A		Exon 1	G	G	G	G	G	G	G	G	G	G	G	G	A	A
snp97	C/A	L33I	Exon 1	C	C	C	C	C	C	C	C	C	C	C	C	A	C
snp130	T/C	F44L	Exon 1	T	T	T	T	T	T	T	T	T	T	T	T	C	C
snp136	T/C		Exon 1	T	T	T	T	T	T	T	T	T	T	T	C	T	T
snp145	G/T	V49L	Exon 1	G	G	G	G	G	G	G	G	G	G	G	G	T	T
snp149	C/T	A50V	Exon 1	C	C	C	C	C	C	C	C	C	C	C	C	T	T
snp174	G/A		Exon 1	G	G	G	G	A	A	A	A	G	G	G	G	G	G
snp187	C/A	Q62K	Exon 1	C	C	C	C	C	C	C	C	C	C	C	C	C	C
snp189	G/A		Exon 1	G	G	G	G	G	G	G	G	G	G	G	G	A	A
snp196	T/G		Exon 1	T	T	T	T	T	T	T	T	T	T	T	T	G	G
snp200	G/A	R67H	Exon 1	G	G	G	G	G	G	G	G	G	G	G	G	A	G
snp213	G/A		Exon 1	G	G	A	G	G	G	G	G	G	G	G	G	G	G
snp280	A/G	I94V	Exon 1	A	A	G	G	G	G	G	G	A	G	G	G	G	G
snp283	T/C	S95P	Exon 1	T	T	T	T	T	T	T	T	T	T	T	C	T	T
snp322	A/T	T108S	Exon 1	A	A	A	A	A	A	A	A	A	A	A	T	A	A
snp369	T/C		Exon 2	T	T	T	T	T	T	T	T	T	T	T	T	T	C
snp528*	T/A		Exon 3	T	T	T	T	A	A	A	A	A	T	T	T	T	T
snp534	T/G		Exon 3	T	T	T	T	T	T	T	T	T	T	T	T	T	G
snp552*	T/C		Exon 3	C	C	C	T	T	T	T	T	T	T	T	T	T	T
snp591*	C/T		Exon 3	C	C	C	C	C	C	C	C	C	C	C	C	T	T
snp612*	A/G		Exon 3	A	A	A	A	A	A	A	A	A	G	G	G	G	G
snp637*	A/G	A213T	Exon 3	A	A	A	A	A	A	A	A	A	A	A	A	G	G
snp639*	C/T		Exon 3	C	C	C	T	C	C	C	C	C	C	C	C	C	C
snp718*	G/A	V240I	Exon 3	A	A	A	G	G	G	G	G	G	G	G	G	G	G
snp723	G/A		Exon 3	G	G	G	G	G	G	G	A	G	G	G	G	G	G
snp741*	C/T		Exon 3	C	C	T	C	C	C	C	C	C	C	C	C	C	C
snp777*	T/C		Exon 3	T	T	T	T	T	T	T	T	T	C	C	C	T	T
snp825*	T/C		Exon 3	T	T	T	T	T	T	T	T	T	T	T	T	T	T
snp834	C/A		Exon 3	C	C	C	C	C	C	C	C	C	C	C	C	C	A
snp852	G/A		Exon 3	G	G	G	G	G	G	G	G	G	G	G	G	A	G
snp860	G/A	G287D	Exon 3	A	A	A	A	A	A	A	A	G	A	A	A	A	A
snp888*	G/A		Exon 3	G	G	G	G	G	G	G	G	G	G	G	G	G	G
snp927	T/C		Exon 3	T	T	T	T	T	T	T	T	T	T	T	T	T	C
snp943*	T/C		Exon 3	T	T	T	T	T	T	T	T	T	T	T	T	T	T
snp1050*	C/T		Exon 3	C	C	C	C	C	C	C	T	C	C	C	C	C	C
snp1056	G/C	W352C	Exon 3	G	G	G	C	G	G	G	G	G	G	G	G	G	G
snp1068*	C/G	N356K	Exon 3	C	C	C	C	C	C	C	C	C	G	G	G	C	C
snp1143*	G/C		Exon 3	G	G	C	G	G	G	G	G	G	G	G	G	G	G
snp1161	A/G		Exon 3	A	A	A	A	A	A	A	A	A	A	A	A	G	A
snp1188	C/T		Exon 3	T	T	T	T	T	T	T	T	C	T	T	T	T	T
snp1236	T/C		Exon 4	T	T	T	T	T	T	C	T	T	T	T	T	T	T
snp1267	G/A	G423R	Exon 4	G	G	G	G	G	G	G	G	G	G	G	G	A	G
snp1316	C/T/G	A439V/G	Exon 4	T	T	C	G	C	C	C	C	C	C	C	C	C	C
snp1317	G/C		Exon 4	G	G	G	C	G	G	G	G	G	G	G	G	G	G
snp1340	T/C	V447A	Exon 4	T	T	T	T	T	T	T	T	T	T	T	T	C	C
snp1359	A/G		Exon 4	A	A	A	A	A	A	A	A	A	A	A	A	A	G
snp1522	G/A	V508I	Exon 5	G	G	G	A	G	G	G	G	A	G	G	A	G	A
snp1544*	C/A	T515K	Exon 5	A	A	A	A	C	C	C	C	C	C	C	C	C	C
snp1554	G/C	E518D	Exon 5	G	G	G	C	G	G	G	G	G	G	G	G	G	G
snp1555	C/G	L519V	Exon 5	C	C	C	G	C	C	C	C	C	C	C	C	C	C
snp1574	A/T	Y525F	Exon 5	A	A	A	A	A	A	A	A	T	T	T	T	A	A
snp1596	T/C		Exon 5	T	T	T	T	C	C	C	C	C	T	T	T	T	T
snp1603	G/C	E535Q	Exon 5	G	G	G	G	G	G	G	G	G	G	G	G	C	G
snp1629	T/C		Exon 5	T	T	T	T	C	C	C	C	C	T	T	T	T	T
snp1640	A/T	E547V	Exon 6	A	A	A	A	A	A	A	A	A	A	A	A	T	T
snp1661	A/G	Q554R	Exon 6	A	A	A	A	A	A	A	A	A	G	G	G	A	A
snp1683	C/G		Exon 6	C	C	C	C	C	C	C	C	C	C	C	C	C	G
snp1689	G/A		Exon 6	A	A	G	G	G	G	G	G	G	G	G	G	G	G
snp1698	A/G		Exon 6	A	G	A	A	A	A	A	A	A	A	A	A	G	G
snp1703	A/G	H568R	Exon 6	A	A	A	A	A	A	A	A	A	A	A	G	A	A
snp1749	T/C		Exon 7	C	C	T	T	T	T	T	T	T	T	T	T	T	T
snp1776	G/A		Exon 7	G	G	G	G	G	G	G	G	G	G	G	G	A	G
snp1830	C/T		Exon 7	C	C	C	C	C	C	C	C	C	C	T	C	C	C
snp1833	T/A	N611K	Exon 7	T	T	T	T	T	T	T	T	T	T	T	T	T	T
snp1834	G/C	A612R	Exon 7	G	G	G	C	G	G	G	G	G	G	G	G	G	G
snp1835	C/G	A612R	Exon 7	C	C	C	G	C	C	C	C	C	C	C	C	C	C
snp1843	G/T	A615S	Exon 7	G	G	G	G	T	T	T	T	G	G	G	G	G	G
snp1850	T/A	V617E	Exon 7	T	T	T	T	T	T	T	T	T	T	T	T	T	T
snp1857	C/T		Exon 7	T	T	C	C	C	C	C	C	C	C	C	C	C	C
snp1895	G/A	R632Q	Exon 7	G	G	G	G	A	A	A	A	G	G	G	G	G	G
snp1896	A/G		Exon 7	A	A	A	A	A	A	A	A	A	A	A	G	A	A
* : SNP was genotyped in the ALL population for association tests
SNP was used for haplotype modelling
				Allele groups are labelled in different colors; SNPs specific for a single allele or an allele group are shown white
